# Supplementary material for: Total evidence phylogeny of Pontederiaceae (Commelinales) sheds light on the necessity of its recircumscription and synopsis of Pontederia L
Source: PhytoKeys. 2018 Aug 29;(108):25–83. doi: 10.3897/phytokeys.108.27652 (PMC6160854; doi:10.3897/phytokeys.108.27652)
Supplement: XML Treatment for Pontederia [file phytokeys.108.27652-treatment1.xml]

<!DOCTYPE tp:taxon-treatment
  PUBLIC "-//TaxonX//DTD Taxonomic Treatment Publishing DTD v0 20100105//EN" "tax-treatment-NSO.dtd">
<tp:taxon-treatment xmlns:tp="http://www.plazi.org/taxpub"><tp:treatment-meta><kwd-group><label>Taxon classification</label><kwd><named-content xmlns:xlink="http://www.w3.org/1999/xlink" content-type="kingdom">Plantae</named-content></kwd><kwd><named-content xmlns:xlink="http://www.w3.org/1999/xlink" content-type="order">Commelinales</named-content></kwd><kwd><named-content xmlns:xlink="http://www.w3.org/1999/xlink" content-type="family">Pontederiaceae</named-content></kwd></kwd-group><mixed-citation publication-type="journal"><person-group><name><surname>Pellegrini</surname><given-names>Marco O. O.</given-names></name><name><surname>Horn</surname><given-names>Charles N.</given-names></name><name><surname>Almeida</surname><given-names>Rafael F.</given-names></name></person-group><article-title>Total evidence phylogeny of <tp:taxon-name><tp:taxon-name-part taxon-name-part-type="family">Pontederiaceae</tp:taxon-name-part></tp:taxon-name> (<tp:taxon-name><tp:taxon-name-part taxon-name-part-type="order">Commelinales</tp:taxon-name-part></tp:taxon-name>) sheds light on the necessity of its recircumscription and synopsis of <italic><tp:taxon-name><tp:taxon-name-part taxon-name-part-type="genus" reg="Pontederia">Pontederia</tp:taxon-name-part></tp:taxon-name></italic> L.</article-title><source>PhytoKeys</source><day>29</day><month>8</month><year>2018</year><volume>2018</volume><issue>108</issue><fpage>25</fpage><lpage>83</lpage><pub-id pub-id-type="doi">10.3897/phytokeys.108.27652</pub-id></mixed-citation></tp:treatment-meta><tp:nomenclature><tp:taxon-name>
              <tp:taxon-name-part taxon-name-part-type="genus" reg="Pontederia">Pontederia</tp:taxon-name-part>
            </tp:taxon-name><tp:taxon-authority>L., Sp. Pl. 1: 288. 1753.</tp:taxon-authority><xref ref-type="fig" rid="F5">Figs 5</xref><xref ref-type="fig" rid="F6">, 6</xref><xref ref-type="fig" rid="F7">, 7</xref><xref ref-type="fig" rid="F8">, 8</xref><xref ref-type="fig" rid="F9">, 9</xref></tp:nomenclature><tp:treatment-sec sec-type="type species" id="SECID0EYACI"><title>Type species (designated by <xref ref-type="bibr" rid="B64">Lowden 1973</xref>).</title><p><italic><tp:taxon-name><tp:taxon-name-part taxon-name-part-type="genus" reg="Pontederia">Pontederia</tp:taxon-name-part><tp:taxon-name-part taxon-name-part-type="species" reg="cordata">cordata</tp:taxon-name-part></tp:taxon-name></italic> L.</p></tp:treatment-sec><tp:treatment-sec sec-type="description" id="SECID0EOBCI"><title>Description.</title><p><italic>Herbs</italic> perennial or annual, aquatic to amphibious, erect-emergent, procumbent-emergent or free-floating. <italic>Roots</italic> thin, fibrous or spongy. <italic>Rhizome</italic> short and generally inconspicuous. <italic>Stems</italic> trailing to erect, delicate to spongy, branching at the base, rarely branching at the upper half, rooting at the basal nodes or along the whole stem; internodes reduced to elongate, producing stolons or not. <italic><tp:taxon-name><tp:taxon-name-part taxon-name-part-type="genus" reg="Sessile">Sessile</tp:taxon-name-part><tp:taxon-name-part taxon-name-part-type="species" reg="leaves">leaves</tp:taxon-name-part></tp:taxon-name></italic> distichously-alternate, congested at the apex of the stem, submerged, deciduous or persistent in mature plants, blades linear to linear-obovate, membranous, rarely chartaceous. <italic><tp:taxon-name><tp:taxon-name-part taxon-name-part-type="genus" reg="Petiolate">Petiolate</tp:taxon-name-part><tp:taxon-name-part taxon-name-part-type="species" reg="leaves">leaves</tp:taxon-name-part></tp:taxon-name></italic> distichously or spirally-alternate, congested at the apex of the stem or evenly distributed along the stem, floating or emergent, ligule truncate or with a flabellate projection; petioles conspicuous, rarely indistinct, inflated or not; blades elliptic to lanceolate or ovate to cordate to reniform or obovate to rounded, chartaceous to coriaceous. <italic>Synflorescence</italic> composed by a solitary main florescence subtended by a vegetative, petiolate leaf. <italic>Main florescences (inflorescences)</italic> axillary or apparently terminal, consisting of a pedunculate, many-branched thyrse, rarely a reduced thyrse; inflorescence leaf with or without an inflated leaf-sheath; basal bract flat or tubular; cincinnus’ bract absent; cincinni (1–3–)4 – many per thyrse, alternate or fascicle-like, 1 – many-flowered, sessile or pedunculate, internodes contracted, rarely elongate; bracteoles absent, rarely present. <italic>Flowers</italic> bisexual, sessile or pedicellate, chasmogamous, pseudo-homostylous or tristylous, enantiostylous, zygomorphic, perianth connate usually forming a tube (hypanthium), rarely only basally fused, campanulate or infundibuliform or hypocrateriform, white to light pink to pink to mauve to pale lilac to lilac to bluish-lilac to purple, lobes 6 (3 outer and 3 inner), elliptic to oblong to obovate, 3 superior and 3 inferior, rarely 5 superior and 1 inferior, the central superior lobe generally with a nectar guide, consisting of 1–2 yellow to green spots, generally surrounded by a dark purple to bluish-purple, rarely white blur, spirally-coiling or revolute at post-anthesis, deliquescent or not; stamens 6, epipetalous, dimorphic (the superior 3 shorter than the inferior 3) or unequal (1 inferior longer with a differently coloured anther), filaments J-shaped or recurved-decurved, terete, glabrous to glandular-pubescent, anthers dorsifixed, sometimes basifixed, rimose or poricidal, oblong to elliptic or sagittate; ovary ellipsoid to oblongoid, glabrous, locules 3, (1–)3 fertile, (1–)multi-ovulate, placentation axial or pendulous, septal nectaries generally present, rarely absent, style J-shaped, glabrous to glandular-pubescent, stigma capitate to trilobate, rarely trifid. <italic>Fruit</italic> a capsule with loculicidal or irregular dehiscence, rarely an achene, ellipsoid to oblongoid to subglobose or ovoid, rarely pyriform, light to medium brown, apiculate due to persistent style base; anthocarp thin or hardened, smooth or ridged, ridges ornamented or not. <italic>Seeds</italic> oblongoid or ellipsoid or subglobose to broadly oblongoid or ovoid or curved narrowly ovoid, brown to light-brown, testa longitudinally conspicuously to inconspicuously winged, rarely smooth, when present, wings membranous and testa also transversally striated between each wing; funiculi generally persistent, hilum punctate; embryotega dorsal, not prominently apiculate, darker than the rest of the seed.</p></tp:treatment-sec><tp:treatment-sec sec-type="distribution" id="SECID0E3CCI"><title>Distribution and habitat.</title><p><italic><tp:taxon-name><tp:taxon-name-part taxon-name-part-type="genus" reg="Pontederia">Pontederia</tp:taxon-name-part></tp:taxon-name></italic> currently comprises 26 mainly Neotropical species. Almost all Paleotropical species belong to <tp:taxon-name><tp:taxon-name-part taxon-name-part-type="genus" reg="Pontederia">P.</tp:taxon-name-part><tp:taxon-name-part taxon-name-part-type="infraspecific-rank">subg.</tp:taxon-name-part><tp:taxon-name-part taxon-name-part-type="subgenus" reg="Monochoria">Monochoria</tp:taxon-name-part></tp:taxon-name> (C.Presl) M.Pell. &amp; C.N.Horn <italic>comb. et stat. nov.</italic>; except for <italic><tp:taxon-name><tp:taxon-name-part taxon-name-part-type="genus" reg="Pontederia">P.</tp:taxon-name-part><tp:taxon-name-part taxon-name-part-type="species" reg="natans">natans</tp:taxon-name-part></tp:taxon-name></italic> P.Beauv., which is restricted to Africa and is a member of <tp:taxon-name><tp:taxon-name-part taxon-name-part-type="genus" reg="Pontederia">P.</tp:taxon-name-part><tp:taxon-name-part taxon-name-part-type="infraspecific-rank">subg.</tp:taxon-name-part><tp:taxon-name-part taxon-name-part-type="subgenus" reg="Eichhornia">Eichhornia</tp:taxon-name-part></tp:taxon-name> (Kunth) M.Pell. &amp; C.N.Horn <italic>comb. et stat. nov.</italic> Species in <italic><tp:taxon-name><tp:taxon-name-part taxon-name-part-type="genus" reg="Pontederia">Pontederia</tp:taxon-name-part></tp:taxon-name></italic> can range from paludal to free-floating plants, thus occurring in a wide range of water bodies, from perennial to temporary, but most commonly in slow or stagnated water.</p></tp:treatment-sec><tp:treatment-sec sec-type="Generic circumscription and infrageneric classification" id="SECID0ELFCI"><title>Generic circumscription and infrageneric classification.</title><p>The circumscription adopted by us is almost equivalent to the original one proposed by <xref ref-type="bibr" rid="B63">Linnaeus (1753)</xref>. It differs only by the exclusion of <italic><tp:taxon-name><tp:taxon-name-part taxon-name-part-type="genus" reg="Pontederia">P.</tp:taxon-name-part><tp:taxon-name-part taxon-name-part-type="species" reg="ovata">ovata</tp:taxon-name-part></tp:taxon-name></italic> L., which is currently placed in <tp:taxon-name><tp:taxon-name-part taxon-name-part-type="family">Marantaceae</tp:taxon-name-part></tp:taxon-name> as a synonym for <italic><tp:taxon-name><tp:taxon-name-part taxon-name-part-type="genus" reg="Phrynium">Phrynium</tp:taxon-name-part><tp:taxon-name-part taxon-name-part-type="species" reg="pubinerve">pubinerve</tp:taxon-name-part></tp:taxon-name></italic> Blume (<xref ref-type="bibr" rid="B56">Horn and Haynes 1987</xref>; <xref ref-type="bibr" rid="B29">eMonocot 2010</xref>). Thus, no amendments are necessary for the herein adopted circumscription. We propose the subdivision of <italic><tp:taxon-name><tp:taxon-name-part taxon-name-part-type="genus" reg="Pontederia">Pontederia</tp:taxon-name-part></tp:taxon-name></italic> in five monophyletic subgenera, based on the previously published molecular and morphological phylogenies (<xref ref-type="bibr" rid="B27">Eckenwalder and Barrett 1986</xref>; <xref ref-type="bibr" rid="B41">Graham and Barrett 1995</xref>; <xref ref-type="bibr" rid="B59">Kohn et al. 1996</xref>; <xref ref-type="bibr" rid="B11">Barrett and Graham 1997</xref>; <xref ref-type="bibr" rid="B42">Graham et al. 1998</xref>, <xref ref-type="bibr" rid="B43">2002</xref>; <xref ref-type="bibr" rid="B70">Ness et al. 2011</xref>), added to the new morphological and molecular analyses presented by us and data gathered by us while working on the family. Despite being monophyletic, these subgenera are not easily morphologically differentiated, since many of the characters supporting each clade are not always easy to observe, especially in dried specimens. Thus, it is our opinion that a broader sense of <italic><tp:taxon-name><tp:taxon-name-part taxon-name-part-type="genus" reg="Pontederia">Pontederia</tp:taxon-name-part></tp:taxon-name></italic> should be accepted, instead of elevating each <italic><tp:taxon-name><tp:taxon-name-part taxon-name-part-type="genus" reg="Eichhornia">Eichhornia</tp:taxon-name-part></tp:taxon-name></italic> lineage (i.e. the herein proposed subgenera) to the generic rank.</p></tp:treatment-sec><tp:treatment-sec><!--Section generated to contain objects referenced in tp:taxon-treatment.--><fig id="F5" position="float" orientation="portrait"><label>Figure 5.</label><caption><p><tp:taxon-name><tp:taxon-name-part taxon-name-part-type="genus" reg="Pontederia">Pontederia</tp:taxon-name-part><tp:taxon-name-part taxon-name-part-type="infraspecific-rank">subg.</tp:taxon-name-part><tp:taxon-name-part taxon-name-part-type="subgenus" reg="Cabanisia">Cabanisia</tp:taxon-name-part></tp:taxon-name> (Klotzsch <italic>ex</italic> Schltdl.) M.Pell. &amp; C.N.Horn. <bold>A</bold> habit <bold>B–C</bold> inflorescence: B young inflorescence, showing the inflated leaf-sheath and flat basal bract with caudate apex <bold>C</bold> mature inflorescence showing the pedunculate cincinni with elongate internodes <bold>D</bold> detail of a cincinni, showing (from left to right) an immature floral bud, a pre-anthesis floral bud and a post-anthesis flower <bold>E</bold> front view of a flower F detail of an immature capsule, showing the ridged anthocarp. All photos of <italic><tp:taxon-name><tp:taxon-name-part taxon-name-part-type="genus" reg="Pontederia">P.</tp:taxon-name-part><tp:taxon-name-part taxon-name-part-type="species" reg="paniculata">paniculata</tp:taxon-name-part></tp:taxon-name></italic> Spreng.; <bold>A</bold> by C. Willig &amp; L. Nusbaumer, remaining photos by M.O.O. Pellegrini.</p></caption><graphic xmlns:xlink="http://www.w3.org/1999/xlink" xlink:href="phytokeys-108-025-g005.jpg" position="float" orientation="portrait" xlink:type="simple" id="oo_225721.jpg"/></fig><fig id="F6" position="float" orientation="portrait"><label>Figure 6.</label><caption><p><tp:taxon-name><tp:taxon-name-part taxon-name-part-type="genus" reg="Pontederia">Pontederia</tp:taxon-name-part><tp:taxon-name-part taxon-name-part-type="infraspecific-rank">subg.</tp:taxon-name-part><tp:taxon-name-part taxon-name-part-type="subgenus" reg="Monochoria">Monochoria</tp:taxon-name-part></tp:taxon-name> (C.Presl) M.Pell. &amp; C.N.Horn. <bold>A–B</bold> habit: <bold>A</bold> paludal habit of <italic><tp:taxon-name><tp:taxon-name-part taxon-name-part-type="genus" reg="Pontederia">P.</tp:taxon-name-part><tp:taxon-name-part taxon-name-part-type="species" reg="australasica">australasica</tp:taxon-name-part></tp:taxon-name></italic> (Ridl.) M.Pell. &amp; C.N.Horn <bold>B</bold> paludal habit of <italic><tp:taxon-name><tp:taxon-name-part taxon-name-part-type="genus" reg="Pontederia">P.</tp:taxon-name-part><tp:taxon-name-part taxon-name-part-type="species" reg="cyanea">cyanea</tp:taxon-name-part></tp:taxon-name></italic> (F.Muell.) M.Pell. &amp; C.N.Horn <bold>C</bold> ligule of <italic><tp:taxon-name><tp:taxon-name-part taxon-name-part-type="genus" reg="Pontederia">P.</tp:taxon-name-part><tp:taxon-name-part taxon-name-part-type="species" reg="vaginalis">vaginalis</tp:taxon-name-part></tp:taxon-name></italic> Burm.f., showing the truncate apex <bold>D–E</bold> petiolate leaf-blades: <bold>D</bold> blade of <italic><tp:taxon-name><tp:taxon-name-part taxon-name-part-type="genus" reg="Pontederia">P.</tp:taxon-name-part><tp:taxon-name-part taxon-name-part-type="species" reg="cyanea">cyanea</tp:taxon-name-part></tp:taxon-name></italic>, showing the lack of a posterior division <bold>E</bold> blade of <italic><tp:taxon-name><tp:taxon-name-part taxon-name-part-type="genus" reg="Pontederia">P.</tp:taxon-name-part><tp:taxon-name-part taxon-name-part-type="species" reg="vaginalis">vaginalis</tp:taxon-name-part></tp:taxon-name></italic>, showing the presence of a posterior division <bold>F–G</bold> inflorescences: <bold>F</bold> inflorescence of <italic><tp:taxon-name><tp:taxon-name-part taxon-name-part-type="genus" reg="Pontederia">P.</tp:taxon-name-part><tp:taxon-name-part taxon-name-part-type="species" reg="australasica">australasica</tp:taxon-name-part></tp:taxon-name></italic>, showing the developed main axis <bold>G</bold> inflorescence of <italic><tp:taxon-name><tp:taxon-name-part taxon-name-part-type="genus" reg="Pontederia">P.</tp:taxon-name-part><tp:taxon-name-part taxon-name-part-type="species" reg="plantaginea">plantaginea</tp:taxon-name-part></tp:taxon-name></italic> Roxb., showing the contracted main axis <bold>H</bold> front view of a flower of <italic><tp:taxon-name><tp:taxon-name-part taxon-name-part-type="genus" reg="Pontederia">P.</tp:taxon-name-part><tp:taxon-name-part taxon-name-part-type="species" reg="korsakowii">korsakowii</tp:taxon-name-part></tp:taxon-name></italic> (Regel &amp; Maack) M.Pell. &amp; C.N.Horn <bold>I–J</bold> inflorescences at post-anthesis: <bold>I</bold> erect inflorescence of <italic><tp:taxon-name><tp:taxon-name-part taxon-name-part-type="genus" reg="Pontederia">P.</tp:taxon-name-part><tp:taxon-name-part taxon-name-part-type="species" reg="hastata">hastata</tp:taxon-name-part></tp:taxon-name></italic> L. bearing flowers at post-anthesis J infructescence of <italic><tp:taxon-name><tp:taxon-name-part taxon-name-part-type="genus" reg="Pontederia">P.</tp:taxon-name-part><tp:taxon-name-part taxon-name-part-type="species" reg="hastata">hastata</tp:taxon-name-part></tp:taxon-name></italic>, showing the deflexed posture and the elongated pedicels K sections of immature capsules of <italic><tp:taxon-name><tp:taxon-name-part taxon-name-part-type="genus" reg="Pontederia">P.</tp:taxon-name-part><tp:taxon-name-part taxon-name-part-type="species" reg="vaginalis">vaginalis</tp:taxon-name-part></tp:taxon-name></italic>, showing developing seeds. <bold>A, F</bold> by M. Barritt <bold>B</bold> by R. Cumming <bold>C, E, K</bold> by P.B. Pelser &amp; J.F. Barcelona <bold>D</bold> by A. &amp; S. Pearson <bold>G</bold> by D. Valke <bold>H</bold> by Ashitaka-f Studio and I &amp; J by Cerlin Ng.</p></caption><graphic xmlns:xlink="http://www.w3.org/1999/xlink" xlink:href="phytokeys-108-025-g006.jpg" position="float" orientation="portrait" xlink:type="simple" id="oo_225722.jpg"/></fig><fig id="F7" position="float" orientation="portrait"><label>Figure 7.</label><caption><p><tp:taxon-name><tp:taxon-name-part taxon-name-part-type="genus" reg="Pontederia">Pontederia</tp:taxon-name-part><tp:taxon-name-part taxon-name-part-type="infraspecific-rank">subg.</tp:taxon-name-part><tp:taxon-name-part taxon-name-part-type="subgenus" reg="Oshunae">Oshunae</tp:taxon-name-part></tp:taxon-name> M.Pell. &amp; C.N.Horn. <bold>A–B</bold> habit: <bold>A</bold> dense population of the pink-flowered form <bold>B</bold> detail of a population, showing the free-floating rosettes, stolons and inflated petioles <bold>C–D</bold> petiolate leaves: <bold>C</bold> blade <bold>D</bold> detail of a young leaf showing its blade enclosing the inflated petiole of the presiding leaf <bold>E–G</bold> inflorescence: <bold>E</bold> young inflorescence of a lilac-flowered form <bold>F</bold> inflorescence of a lilac-flowered form at anthesis G inflorescence of a pink-flowered form at anthesis <bold>H–J</bold> flowers: <bold>H</bold> oblique view of a lilac flower <bold>I</bold> detail of the nectar guide J detail of the androecium and gynoecium showing the glandular hairs. All photos of <italic><tp:taxon-name><tp:taxon-name-part taxon-name-part-type="genus" reg="Pontederia">P.</tp:taxon-name-part><tp:taxon-name-part taxon-name-part-type="species" reg="crassipes">crassipes</tp:taxon-name-part></tp:taxon-name></italic> Mart.; <bold>A</bold> by C. Willig &amp; L. Nusbaumer <bold>B</bold> by O. Gaubert <bold>C</bold> by K. Pritchard &amp; S.A. Harris, <bold>D–F, H–I</bold> by R. Aguilar and <bold>G</bold> by M.O.O. Pellegrini.</p></caption><graphic xmlns:xlink="http://www.w3.org/1999/xlink" xlink:href="phytokeys-108-025-g007.jpg" position="float" orientation="portrait" xlink:type="simple" id="oo_225723.jpg"/></fig><fig id="F8" position="float" orientation="portrait"><label>Figure 8.</label><caption><p><tp:taxon-name><tp:taxon-name-part taxon-name-part-type="genus" reg="Pontederia">Pontederia</tp:taxon-name-part><tp:taxon-name-part taxon-name-part-type="infraspecific-rank">subg.</tp:taxon-name-part><tp:taxon-name-part taxon-name-part-type="subgenus" reg="Eichhornia">Eichhornia</tp:taxon-name-part></tp:taxon-name> (Kunth) M.Pell. &amp; C.N.Horn. <bold>A–B</bold> habit: <bold>A</bold> habit of <italic><tp:taxon-name><tp:taxon-name-part taxon-name-part-type="genus" reg="Pontederia">P.</tp:taxon-name-part><tp:taxon-name-part taxon-name-part-type="species" reg="heterosperma">heterosperma</tp:taxon-name-part></tp:taxon-name></italic> (Alexander) M.Pell. &amp; C.N.Horn, showing the emerged petiolate leaves <bold>B</bold> habit of <italic><tp:taxon-name><tp:taxon-name-part taxon-name-part-type="genus" reg="Pontederia">P.</tp:taxon-name-part><tp:taxon-name-part taxon-name-part-type="species" reg="diversifolia">diversifolia</tp:taxon-name-part></tp:taxon-name></italic> (Vahl) M.Pell. &amp; C.N.Horn, showing the floating petiolate leaves <bold>C–F</bold> inflorescence: <bold>C</bold> 2–3-flowered inflorescences of <italic><tp:taxon-name><tp:taxon-name-part taxon-name-part-type="genus" reg="Pontederia">P.</tp:taxon-name-part><tp:taxon-name-part taxon-name-part-type="species" reg="diversifolia">diversifolia</tp:taxon-name-part></tp:taxon-name></italic>, showing the flowers with a yellow nectar guide in the posterior perianth lobes <bold>D</bold> 1-flowered inflorescence of <italic><tp:taxon-name><tp:taxon-name-part taxon-name-part-type="genus" reg="Pontederia">P.</tp:taxon-name-part><tp:taxon-name-part taxon-name-part-type="species" reg="natans">natans</tp:taxon-name-part></tp:taxon-name></italic> P.Beauv., showing the lack of a nectar guide <bold>E</bold> inflorescence of <italic><tp:taxon-name><tp:taxon-name-part taxon-name-part-type="genus" reg="Pontederia">P.</tp:taxon-name-part><tp:taxon-name-part taxon-name-part-type="species" reg="heterosperma">heterosperma</tp:taxon-name-part></tp:taxon-name></italic>, showing the lack of nectar guides in the posterior perianth lobes <bold>F</bold> morphological variation of inflorescences and perianth colour of <italic><tp:taxon-name><tp:taxon-name-part taxon-name-part-type="genus" reg="Pontederia">P.</tp:taxon-name-part><tp:taxon-name-part taxon-name-part-type="species" reg="azurea">azurea</tp:taxon-name-part></tp:taxon-name></italic> Sw <bold>G</bold> front view of a flower of <italic><tp:taxon-name><tp:taxon-name-part taxon-name-part-type="genus" reg="Pontederia">P.</tp:taxon-name-part><tp:taxon-name-part taxon-name-part-type="species" reg="azurea">azurea</tp:taxon-name-part></tp:taxon-name></italic> H front view of a flower of <italic><tp:taxon-name><tp:taxon-name-part taxon-name-part-type="genus" reg="Pontederia">P.</tp:taxon-name-part><tp:taxon-name-part taxon-name-part-type="species" reg="natans">natans</tp:taxon-name-part></tp:taxon-name></italic>. <bold>A, B</bold> by O. Gaubert <bold>C</bold> by A.S. Castro <bold>D</bold> by P. Birnbaum <bold>E</bold> by H. Medeiros <bold>F</bold> by L.O.A. Teixeira <bold>G</bold> by M.O.O. Pellegrini and I by T.C. Buruwate.</p></caption><graphic xmlns:xlink="http://www.w3.org/1999/xlink" xlink:href="phytokeys-108-025-g008.jpg" position="float" orientation="portrait" xlink:type="simple" id="oo_225724.jpg"/></fig><fig id="F9" position="float" orientation="portrait"><label>Figure 9.</label><caption><p><tp:taxon-name><tp:taxon-name-part taxon-name-part-type="genus" reg="Pontederia">Pontederia</tp:taxon-name-part><tp:taxon-name-part taxon-name-part-type="authority">L.</tp:taxon-name-part><tp:taxon-name-part taxon-name-part-type="infraspecific-rank">subg.</tp:taxon-name-part><tp:taxon-name-part taxon-name-part-type="subgenus" reg="Pontederia">Pontederia</tp:taxon-name-part></tp:taxon-name>. <bold>A–C</bold> habit: <bold>A</bold> dense population of <italic><tp:taxon-name><tp:taxon-name-part taxon-name-part-type="genus" reg="Pontederia">P.</tp:taxon-name-part><tp:taxon-name-part taxon-name-part-type="species" reg="parviflora">parviflora</tp:taxon-name-part></tp:taxon-name></italic> Alexander <bold>B</bold> population of <italic><tp:taxon-name><tp:taxon-name-part taxon-name-part-type="genus" reg="Pontederia">P.</tp:taxon-name-part><tp:taxon-name-part taxon-name-part-type="species" reg="ovalis">ovalis</tp:taxon-name-part></tp:taxon-name></italic> Mart. <italic>ex</italic> Schult. &amp; Schult.f. <bold>C</bold> habit of <italic><tp:taxon-name><tp:taxon-name-part taxon-name-part-type="genus" reg="Pontederia">P.</tp:taxon-name-part><tp:taxon-name-part taxon-name-part-type="species" reg="rotundifolia">rotundifolia</tp:taxon-name-part></tp:taxon-name></italic> L.f. <bold>D–E</bold> petiolate leaves: <bold>D</bold> blade of <italic><tp:taxon-name><tp:taxon-name-part taxon-name-part-type="genus" reg="Pontederia">P.</tp:taxon-name-part><tp:taxon-name-part taxon-name-part-type="species" reg="rotundifolia">rotundifolia</tp:taxon-name-part></tp:taxon-name></italic><bold>E</bold> blade of <italic><tp:taxon-name><tp:taxon-name-part taxon-name-part-type="genus" reg="Pontederia">P.</tp:taxon-name-part><tp:taxon-name-part taxon-name-part-type="species" reg="parviflora">parviflora</tp:taxon-name-part></tp:taxon-name></italic><bold>F–H</bold> inflorescences: <bold>F</bold> inflorescence of <italic><tp:taxon-name><tp:taxon-name-part taxon-name-part-type="genus" reg="Pontederia">P.</tp:taxon-name-part><tp:taxon-name-part taxon-name-part-type="species" reg="cordata">cordata</tp:taxon-name-part></tp:taxon-name></italic> L., showing flowers with two yellow nectar guides in the posterior perianth lobes <bold>G</bold> inflorescence of <italic><tp:taxon-name><tp:taxon-name-part taxon-name-part-type="genus" reg="Pontederia">P.</tp:taxon-name-part><tp:taxon-name-part taxon-name-part-type="species" reg="parviflora">parviflora</tp:taxon-name-part></tp:taxon-name></italic>, showing flowers with a sole yellow nectar guide in the posterior perianth lobes <bold>H</bold> inflorescence of <italic><tp:taxon-name><tp:taxon-name-part taxon-name-part-type="genus" reg="Pontederia">P.</tp:taxon-name-part><tp:taxon-name-part taxon-name-part-type="species" reg="rotudifolia">rotudifolia</tp:taxon-name-part></tp:taxon-name></italic>, showing a lilac-flowered form <bold>I</bold> oblique view of a flower of <italic><tp:taxon-name><tp:taxon-name-part taxon-name-part-type="genus" reg="Pontederia">P.</tp:taxon-name-part><tp:taxon-name-part taxon-name-part-type="species" reg="ovalis">ovalis</tp:taxon-name-part></tp:taxon-name></italic><bold>J–K</bold> fruits: <bold>J</bold> detail of the apex of the infructescence of <italic><tp:taxon-name><tp:taxon-name-part taxon-name-part-type="genus" reg="Pontederia">P.</tp:taxon-name-part><tp:taxon-name-part taxon-name-part-type="species" reg="ovalis">ovalis</tp:taxon-name-part></tp:taxon-name></italic>, showing the anthocarp with sinuate ridges <bold>K</bold> detail of an achene of <italic><tp:taxon-name><tp:taxon-name-part taxon-name-part-type="genus" reg="Pontederia">P.</tp:taxon-name-part><tp:taxon-name-part taxon-name-part-type="species" reg="cordata">cordata</tp:taxon-name-part></tp:taxon-name></italic>, showing the toothed ridges. <bold>A</bold> by C. Willig &amp; L. Nusbaumer <bold>B, I, J</bold> by M.O.O. Pellegrini <bold>C</bold> by L.O.A. Teixeira, <bold>D, H</bold> by R. Aguilar <bold>E</bold> by M.R. Engels <bold>F</bold> by Ashitaka-f Studio <bold>G</bold> by M.V. Lameiras and <bold>K</bold> by A. Haines.</p></caption><graphic xmlns:xlink="http://www.w3.org/1999/xlink" xlink:href="phytokeys-108-025-g009.jpg" position="float" orientation="portrait" xlink:type="simple" id="oo_225725.jpg"/></fig></tp:treatment-sec><ref-list><ref id="B64"><mixed-citation xmlns:xlink="http://www.w3.org/1999/xlink" xlink:type="simple"><person-group><name name-style="western"><surname>Lowden</surname><given-names>RM</given-names></name></person-group> (<year>1973</year>) <article-title>Revision of the genus <italic><tp:taxon-name><tp:taxon-name-part taxon-name-part-type="genus">Pontederia</tp:taxon-name-part></tp:taxon-name></italic> L.</article-title><source>Rhodora</source><volume>75</volume>: <fpage>426</fpage>–<lpage>487</lpage>.</mixed-citation></ref><ref id="B63"><mixed-citation xmlns:xlink="http://www.w3.org/1999/xlink" xlink:type="simple"><person-group><name name-style="western"><surname>Linnaeus</surname><given-names>C</given-names></name></person-group> (<year>1753</year>) <source>Species Plantarum, exhibentes plantas rite cognitas, ad genera relatas, cum differentiis specificis, mominibus trivialibus, synonymis selectis, locis natalibus, secundum Systema Sexuale digestas, Tomus I.</source><publisher-name>Imprensis Laurentii Salvii</publisher-name>, <publisher-loc>Stockholm, Sweden</publisher-loc>, <size units="page">560 pp</size>.</mixed-citation></ref><ref id="B56"><mixed-citation xmlns:xlink="http://www.w3.org/1999/xlink" xlink:type="simple"><person-group><name name-style="western"><surname>Horn</surname><given-names>CN</given-names></name><name name-style="western"><surname>Haynes</surname><given-names>RR</given-names></name></person-group> (<year>1987</year>) <article-title>Typification of <italic><tp:taxon-name><tp:taxon-name-part taxon-name-part-type="genus">Pontederia</tp:taxon-name-part></tp:taxon-name></italic> and its Linnaean species names (<tp:taxon-name><tp:taxon-name-part taxon-name-part-type="family">Pontederiaceae</tp:taxon-name-part></tp:taxon-name>).</article-title><source>Taxon</source><volume>36</volume>(<issue>3</issue>): <fpage>621</fpage>–<lpage>625</lpage>. <ext-link xlink:type="simple" ext-link-type="doi" xlink:href="10.2307/1221857">https://doi.org/10.2307/1221857</ext-link></mixed-citation></ref><ref id="B29"><mixed-citation xmlns:xlink="http://www.w3.org/1999/xlink" xlink:type="simple"><institution xlink:type="simple">eMonocot</institution> (<year>2010</year>) eMonocot (Version 1.0.2). <ext-link xlink:type="simple" ext-link-type="uri" xlink:href="http://e-monocot.org">http://e-monocot.org</ext-link> [accessed: 1.6.2018]</mixed-citation></ref><ref id="B27"><mixed-citation xmlns:xlink="http://www.w3.org/1999/xlink" xlink:type="simple"><person-group><name name-style="western"><surname>Eckenwalder</surname><given-names>JE</given-names></name><name name-style="western"><surname>Barrett</surname><given-names>SCH</given-names></name></person-group> (<year>1986</year>) <article-title>Phylogenetic systematics of <tp:taxon-name><tp:taxon-name-part taxon-name-part-type="family">Pontederiaceae</tp:taxon-name-part></tp:taxon-name>.</article-title><source>Systematic Botany</source><volume>11</volume>(<issue>3</issue>): <fpage>373</fpage>–<lpage>391</lpage>. <ext-link xlink:type="simple" ext-link-type="doi" xlink:href="10.2307/2419074">https://doi.org/10.2307/2419074</ext-link></mixed-citation></ref><ref id="B41"><mixed-citation xmlns:xlink="http://www.w3.org/1999/xlink" xlink:type="simple"><person-group><name name-style="western"><surname>Graham</surname><given-names>SW</given-names></name><name name-style="western"><surname>Barrett</surname><given-names>SCH</given-names></name></person-group> (<year>1995</year>) Phylogenetic systematics of <tp:taxon-name><tp:taxon-name-part taxon-name-part-type="order">Pontederiales</tp:taxon-name-part></tp:taxon-name>: implications for breeding-system evolution. In: Rudall P, et al. (Eds) Monocotyledons: Systematics and Evolution. Condon, Royal Botanic Gardens, Kew, 415–441.</mixed-citation></ref><ref id="B59"><mixed-citation xmlns:xlink="http://www.w3.org/1999/xlink" xlink:type="simple"><person-group><name name-style="western"><surname>Kohn</surname><given-names>JR</given-names></name><name name-style="western"><surname>Graham</surname><given-names>SW</given-names></name><name name-style="western"><surname>Morton</surname><given-names>BR</given-names></name><name name-style="western"><surname>Doyle</surname><given-names>JJ</given-names></name><name name-style="western"><surname>Barrett</surname><given-names>SCH</given-names></name></person-group> (<year>1996</year>) <article-title>Reconstruction of the evolution of reproductive characters in <tp:taxon-name><tp:taxon-name-part taxon-name-part-type="family">Pontederiaceae</tp:taxon-name-part></tp:taxon-name> using phylogenetic evidence from chloroplast DNA restriction-site variation.</article-title><source>Evolution; International Journal of Organic Evolution</source><volume>50</volume>(<issue>4</issue>): <fpage>1454</fpage>–<lpage>1469</lpage>. <ext-link xlink:type="simple" ext-link-type="doi" xlink:href="10.1111/j.1558-5646.1996.tb03919.x">https://doi.org/10.1111/j.1558-5646.1996.tb03919.x</ext-link></mixed-citation></ref><ref id="B11"><mixed-citation xmlns:xlink="http://www.w3.org/1999/xlink" xlink:type="simple"><person-group><name name-style="western"><surname>Barrett</surname><given-names>SCH</given-names></name><name name-style="western"><surname>Graham</surname><given-names>SW</given-names></name></person-group> (<year>1997</year>) <article-title>Adaptive radiation in the aquatic plant family <tp:taxon-name><tp:taxon-name-part taxon-name-part-type="family">Pontederiaceae</tp:taxon-name-part></tp:taxon-name>: insights from phylogenetic analysis.</article-title> In: <person-group><name name-style="western"><surname>Givnish</surname><given-names>TJ</given-names></name><name name-style="western"><surname>Sytsma</surname><given-names>K</given-names></name></person-group> (<role>Eds</role>) <issue-title>Molecular Evolution and Adaptive Radiation.</issue-title><source>Cambridge University Press, Cambridge</source>, <fpage>225</fpage>–<lpage>258</lpage>.</mixed-citation></ref><ref id="B42"><mixed-citation xmlns:xlink="http://www.w3.org/1999/xlink" xlink:type="simple"><person-group><name name-style="western"><surname>Graham</surname><given-names>SW</given-names></name><name name-style="western"><surname>Kohn</surname><given-names>JR</given-names></name><name name-style="western"><surname>Morton</surname><given-names>BR</given-names></name><name name-style="western"><surname>Eckenwalder</surname><given-names>JE</given-names></name><name name-style="western"><surname>Barrett</surname><given-names>SCH</given-names></name></person-group> (<year>1998</year>) <article-title>Phylogenetic congruence and discordance among one morphological and three molecular data sets from <tp:taxon-name><tp:taxon-name-part taxon-name-part-type="family">Pontederiaceae</tp:taxon-name-part></tp:taxon-name>.</article-title><source>Systematic Biology</source><volume>47</volume>: <fpage>545</fpage>–<lpage>567</lpage>. <ext-link xlink:type="simple" ext-link-type="doi" xlink:href="10.1080/106351598260572">https://doi.org/10.1080/106351598260572</ext-link></mixed-citation></ref><ref id="B43"><mixed-citation xmlns:xlink="http://www.w3.org/1999/xlink" xlink:type="simple"><person-group><name name-style="western"><surname>Graham</surname><given-names>SW</given-names></name><name name-style="western"><surname>Olmstead</surname><given-names>RG</given-names></name><name name-style="western"><surname>Barrett</surname><given-names>SCH</given-names></name></person-group> (<year>2002</year>) <article-title>Rooting phylogenetic trees with distant outgroups: A case from the Commelinoid Monocots.</article-title><source>Molecular Biology and Evolution</source><volume>19</volume>(<issue>10</issue>): <fpage>1769</fpage>–<lpage>1781</lpage>. <ext-link xlink:type="simple" ext-link-type="doi" xlink:href="10.1093/oxfordjournals.molbev.a003999">https://doi.org/10.1093/oxfordjournals.molbev.a003999</ext-link></mixed-citation></ref><ref id="B70"><mixed-citation xmlns:xlink="http://www.w3.org/1999/xlink" xlink:type="simple"><person-group><name name-style="western"><surname>Ness</surname><given-names>RW</given-names></name><name name-style="western"><surname>Graham</surname><given-names>SW</given-names></name><name name-style="western"><surname>Barrett</surname><given-names>SCH</given-names></name></person-group> (<year>2011</year>) <article-title>Reconciling gene and genome duplication events: Using multiple nuclear gene families to infer the phylogeny of the aquatic plant family <tp:taxon-name><tp:taxon-name-part taxon-name-part-type="family">Pontederiaceae</tp:taxon-name-part></tp:taxon-name>.</article-title><source>Molecular Biology and Evolution</source><volume>28</volume>(<issue>11</issue>): <fpage>3009</fpage>–<lpage>3018</lpage>. <ext-link xlink:type="simple" ext-link-type="doi" xlink:href="10.1093/molbev/msr119">https://doi.org/10.1093/molbev/msr119</ext-link></mixed-citation></ref></ref-list></tp:taxon-treatment>
