# Supplementary material for: Total evidence phylogeny of Pontederiaceae (Commelinales) sheds light on the necessity of its recircumscription and synopsis of Pontederia L
Source: PhytoKeys. 2018 Aug 29;(108):25–83. doi: 10.3897/phytokeys.108.27652 (PMC6160854; doi:10.3897/phytokeys.108.27652)
Supplement: XML Treatment for Pontederia subg. Cabanisia [file phytokeys.108.27652-treatment2.xml]

<!DOCTYPE tp:taxon-treatment
  PUBLIC "-//TaxonX//DTD Taxonomic Treatment Publishing DTD v0 20100105//EN" "tax-treatment-NSO.dtd">
<tp:taxon-treatment xmlns:tp="http://www.plazi.org/taxpub"><tp:treatment-meta><kwd-group><label>Taxon classification</label><kwd><named-content xmlns:xlink="http://www.w3.org/1999/xlink" content-type="kingdom">Plantae</named-content></kwd><kwd><named-content xmlns:xlink="http://www.w3.org/1999/xlink" content-type="order">Commelinales</named-content></kwd><kwd><named-content xmlns:xlink="http://www.w3.org/1999/xlink" content-type="family">Pontederiaceae</named-content></kwd></kwd-group><mixed-citation publication-type="journal"><person-group><name><surname>Pellegrini</surname><given-names>Marco O. O.</given-names></name><name><surname>Horn</surname><given-names>Charles N.</given-names></name><name><surname>Almeida</surname><given-names>Rafael F.</given-names></name></person-group><article-title>Total evidence phylogeny of <tp:taxon-name><tp:taxon-name-part taxon-name-part-type="family">Pontederiaceae</tp:taxon-name-part></tp:taxon-name> (<tp:taxon-name><tp:taxon-name-part taxon-name-part-type="order">Commelinales</tp:taxon-name-part></tp:taxon-name>) sheds light on the necessity of its recircumscription and synopsis of <italic><tp:taxon-name><tp:taxon-name-part taxon-name-part-type="genus" reg="Pontederia">Pontederia</tp:taxon-name-part></tp:taxon-name></italic> L.</article-title><source>PhytoKeys</source><day>29</day><month>8</month><year>2018</year><volume>2018</volume><issue>108</issue><fpage>25</fpage><lpage>83</lpage><pub-id pub-id-type="doi">10.3897/phytokeys.108.27652</pub-id></mixed-citation></tp:treatment-meta><tp:nomenclature><label>1.</label><tp:taxon-name>
              <tp:taxon-name-part taxon-name-part-type="genus" reg="Pontederia">Pontederia</tp:taxon-name-part>
              <tp:taxon-name-part taxon-name-part-type="infraspecific-rank">subg.</tp:taxon-name-part>
              <tp:taxon-name-part taxon-name-part-type="subgenus" reg="Cabanisia">Cabanisia</tp:taxon-name-part>
              <object-id xmlns:xlink="http://www.w3.org/1999/xlink" content-type="ipni" xlink:type="simple">urn:lsid:ipni.org:names:77188076-1</object-id>
            </tp:taxon-name><tp:taxon-authority>(Klotzsch ex Schltdl.) M.Pell. &amp; C.N.Horn</tp:taxon-authority><tp:taxon-status xmlns:xlink="http://www.w3.org/1999/xlink" xlink:type="simple">comb. et stat. nov.</tp:taxon-status><xref ref-type="fig" rid="F5">Fig. 5</xref><tp:nomenclature-citation-list><tp:nomenclature-citation><tp:taxon-name>
                  <tp:taxon-name-part taxon-name-part-type="genus" reg="Cabanisia">Cabanisia</tp:taxon-name-part>
                </tp:taxon-name><comment>Klotzsch <italic>ex</italic> Schltdl., Abh. Naturf. Ges. Halle 6: 176. 1862. Type species (designated here). <tp:taxon-name><tp:taxon-name-part taxon-name-part-type="genus" reg="Cabanisia">Cabanisia</tp:taxon-name-part><tp:taxon-name-part taxon-name-part-type="species" reg="caracasana">caracasana</tp:taxon-name-part></tp:taxon-name> Klotzsch <italic>ex</italic> Schltdl., nom. illeg. (≡ <tp:taxon-name><tp:taxon-name-part taxon-name-part-type="genus" reg="Pontederia">P.</tp:taxon-name-part><tp:taxon-name-part taxon-name-part-type="species" reg="paniculata">paniculata</tp:taxon-name-part></tp:taxon-name> Spreng.).</comment></tp:nomenclature-citation></tp:nomenclature-citation-list></tp:nomenclature><tp:treatment-sec sec-type="description" id="SECID0EBTCI"><title>Description.</title><p><italic>Herbs</italic> perennial or annual, aquatic to amphibious, erect-emergent. <italic>Rhizome</italic> short and generally inconspicuous. <italic>Stems</italic> erect, spongy, branching at the base. <italic><tp:taxon-name><tp:taxon-name-part taxon-name-part-type="genus" reg="Sessile">Sessile</tp:taxon-name-part><tp:taxon-name-part taxon-name-part-type="species" reg="leaves">leaves</tp:taxon-name-part></tp:taxon-name></italic> early deciduous. <italic><tp:taxon-name><tp:taxon-name-part taxon-name-part-type="genus" reg="Petiolate">Petiolate</tp:taxon-name-part><tp:taxon-name-part taxon-name-part-type="species" reg="leaves">leaves</tp:taxon-name-part></tp:taxon-name></italic> spirally-alternate, congested at the apex of the stem, emergent, ligule truncate, petioles not-inflated, blades cordate to broadly cordate, rarely elliptic to lanceolate or narrowly ovate. <italic>Main florescences (inflorescences)</italic> terminal, sessile or pedunculate; inflorescence leaf with an inflated leaf-sheath; basal bract flat; cincinni alternate or fascicle-like, 1–3-flowered, pedunculate, rarely sessile, internodes elongate, rarely contracted. <italic>Flowers</italic> sessile, chasmogamous, tristylous, zygomorphic, non-enantiostylous, perianth connate forming a tube, hypocrateriform, spirally-coiled at post-anthesis, non-deliquescent and tightly enclosing the developing fruit, lobes 3 superior and 3 inferior, rarely 5 superior and 1 inferior, the central superior lobe with a nectar guide, consisting of 2 yellowish-green to green spots, generally surrounded by a dark purple to bluish-purple, rarely white blur; stamens dimorphic, filaments free from each other, J-shaped, glandular-pubescent, anthers dorsifixed, rimose; ovary with 3 fertile locules, multi-ovulate, septal nectaries present, style glandular-pubescent, stigma capitate to trilobate. <italic>Capsules</italic> loculicidal, ellipsoid to oblongoid; anthocarp thickened, ridged. <italic>Seeds</italic> subglobose to broadly oblongoid, testa longitudinally winged.</p><fig id="F5" position="float" orientation="portrait"><label>Figure 5.</label><caption><p><tp:taxon-name><tp:taxon-name-part taxon-name-part-type="genus" reg="Pontederia">Pontederia</tp:taxon-name-part><tp:taxon-name-part taxon-name-part-type="infraspecific-rank">subg.</tp:taxon-name-part><tp:taxon-name-part taxon-name-part-type="subgenus" reg="Cabanisia">Cabanisia</tp:taxon-name-part></tp:taxon-name> (Klotzsch <italic>ex</italic> Schltdl.) M.Pell. &amp; C.N.Horn. <bold>A</bold> habit <bold>B–C</bold> inflorescence: B young inflorescence, showing the inflated leaf-sheath and flat basal bract with caudate apex <bold>C</bold> mature inflorescence showing the pedunculate cincinni with elongate internodes <bold>D</bold> detail of a cincinni, showing (from left to right) an immature floral bud, a pre-anthesis floral bud and a post-anthesis flower <bold>E</bold> front view of a flower F detail of an immature capsule, showing the ridged anthocarp. All photos of <italic><tp:taxon-name><tp:taxon-name-part taxon-name-part-type="genus" reg="Pontederia">P.</tp:taxon-name-part><tp:taxon-name-part taxon-name-part-type="species" reg="paniculata">paniculata</tp:taxon-name-part></tp:taxon-name></italic> Spreng.; <bold>A</bold> by C. Willig &amp; L. Nusbaumer, remaining photos by M.O.O. Pellegrini.</p></caption><graphic xmlns:xlink="http://www.w3.org/1999/xlink" xlink:href="phytokeys-108-025-g005.jpg" position="float" orientation="portrait" xlink:type="simple" id="oo_225721.jpg"/></fig></tp:treatment-sec><tp:treatment-sec sec-type="Circumscription" id="SECID0E5VCI"><title>Circumscription.</title><p><tp:taxon-name><tp:taxon-name-part taxon-name-part-type="genus" reg="Pontederia">Pontederia</tp:taxon-name-part><tp:taxon-name-part taxon-name-part-type="infraspecific-rank">subg.</tp:taxon-name-part><tp:taxon-name-part taxon-name-part-type="subgenus" reg="Cabanisia">Cabanisia</tp:taxon-name-part></tp:taxon-name> is composed by <italic><tp:taxon-name><tp:taxon-name-part taxon-name-part-type="genus" reg="Pontederia">P.</tp:taxon-name-part><tp:taxon-name-part taxon-name-part-type="species" reg="meyeri">meyeri</tp:taxon-name-part></tp:taxon-name></italic> (A.G.Schulz) M.Pell. &amp; C.N.Horn <italic>comb. nov.</italic>, <italic><tp:taxon-name><tp:taxon-name-part taxon-name-part-type="genus" reg="Pontederia">P.</tp:taxon-name-part><tp:taxon-name-part taxon-name-part-type="species" reg="paniculata">paniculata</tp:taxon-name-part></tp:taxon-name></italic> Spreng. and <italic><tp:taxon-name><tp:taxon-name-part taxon-name-part-type="genus" reg="Pontederia">P.</tp:taxon-name-part><tp:taxon-name-part taxon-name-part-type="species" reg="paradoxa">paradoxa</tp:taxon-name-part></tp:taxon-name></italic> Mart. All three species occur in moist environments or shallow waters, being similar in habit to well-known species of <tp:taxon-name><tp:taxon-name-part taxon-name-part-type="genus" reg="Pontederia">P.</tp:taxon-name-part><tp:taxon-name-part taxon-name-part-type="infraspecific-rank">subg.</tp:taxon-name-part><tp:taxon-name-part taxon-name-part-type="subgenus" reg="Pontederia">Pontederia</tp:taxon-name-part></tp:taxon-name>, such as <italic><tp:taxon-name><tp:taxon-name-part taxon-name-part-type="genus" reg="Pontederia">P.</tp:taxon-name-part><tp:taxon-name-part taxon-name-part-type="species" reg="cordata">cordata</tp:taxon-name-part></tp:taxon-name></italic> L. Nonetheless, both subgenera can be differentiated based on gynoecium, fruit and seed morphology.</p></tp:treatment-sec><tp:treatment-sec sec-type="distribution" id="SECID0EVYCI"><title>Distribution.</title><p>Mainly Central-West and Northeastern Brazil (reaching Argentina and Paraguay), growing in temporary water bodies in the Caatinga, Cerrado and Chaco domains. However, two species have very peculiar disjunctions in their distributions, also occurring in north-western South America (Colombia, Ecuador, Guyana and Venezuela), Central America (Costa Rica, Guatemala and Nicaragua), Antilles (Jamaica) and North America (Mexico).</p></tp:treatment-sec></tp:taxon-treatment>
