# Supplementary material for: Total evidence phylogeny of Pontederiaceae (Commelinales) sheds light on the necessity of its recircumscription and synopsis of Pontederia L
Source: PhytoKeys. 2018 Aug 29;(108):25–83. doi: 10.3897/phytokeys.108.27652 (PMC6160854; doi:10.3897/phytokeys.108.27652)
Supplement: XML Treatment for Pontederia meyeri [file phytokeys.108.27652-treatment3.xml]

<!DOCTYPE tp:taxon-treatment
  PUBLIC "-//TaxonX//DTD Taxonomic Treatment Publishing DTD v0 20100105//EN" "tax-treatment-NSO.dtd">
<tp:taxon-treatment xmlns:tp="http://www.plazi.org/taxpub"><tp:treatment-meta><kwd-group><label>Taxon classification</label><kwd><named-content xmlns:xlink="http://www.w3.org/1999/xlink" content-type="kingdom">Plantae</named-content></kwd><kwd><named-content xmlns:xlink="http://www.w3.org/1999/xlink" content-type="order">Commelinales</named-content></kwd><kwd><named-content xmlns:xlink="http://www.w3.org/1999/xlink" content-type="family">Pontederiaceae</named-content></kwd></kwd-group><mixed-citation publication-type="journal"><person-group><name><surname>Pellegrini</surname><given-names>Marco O. O.</given-names></name><name><surname>Horn</surname><given-names>Charles N.</given-names></name><name><surname>Almeida</surname><given-names>Rafael F.</given-names></name></person-group><article-title>Total evidence phylogeny of <tp:taxon-name><tp:taxon-name-part taxon-name-part-type="family">Pontederiaceae</tp:taxon-name-part></tp:taxon-name> (<tp:taxon-name><tp:taxon-name-part taxon-name-part-type="order">Commelinales</tp:taxon-name-part></tp:taxon-name>) sheds light on the necessity of its recircumscription and synopsis of <italic><tp:taxon-name><tp:taxon-name-part taxon-name-part-type="genus" reg="Pontederia">Pontederia</tp:taxon-name-part></tp:taxon-name></italic> L.</article-title><source>PhytoKeys</source><day>29</day><month>8</month><year>2018</year><volume>2018</volume><issue>108</issue><fpage>25</fpage><lpage>83</lpage><pub-id pub-id-type="doi">10.3897/phytokeys.108.27652</pub-id></mixed-citation></tp:treatment-meta><tp:nomenclature><label>1.1.</label><tp:taxon-name>
              <tp:taxon-name-part taxon-name-part-type="genus" reg="Pontederia">Pontederia</tp:taxon-name-part>
              <tp:taxon-name-part taxon-name-part-type="species" reg="meyeri">meyeri</tp:taxon-name-part>
              <object-id xmlns:xlink="http://www.w3.org/1999/xlink" content-type="ipni" xlink:type="simple">urn:lsid:ipni.org:names:60476935-2</object-id>
            </tp:taxon-name><tp:taxon-authority>(A.G.Schulz) M.Pell. &amp; C.N.Horn</tp:taxon-authority><tp:taxon-status xmlns:xlink="http://www.w3.org/1999/xlink" xlink:type="simple">comb. nov.</tp:taxon-status><tp:nomenclature-citation-list><tp:nomenclature-citation><tp:taxon-name>
                  <tp:taxon-name-part taxon-name-part-type="genus" reg="Eichhornia">Eichhornia</tp:taxon-name-part>
                  <tp:taxon-name-part taxon-name-part-type="species" reg="meyeri">meyeri</tp:taxon-name-part>
                </tp:taxon-name><comment>A.G.Schulz, Darwiniana 6: 56. 1942. Lectotype (designated here). ARGENTINA. Chaco, Cote Lai, 25 June 1939, fl., fr., <italic>T. Meyer 2640</italic> (SI barcode SI000621!; isolectotypes: GH barcode GH00057534!, LIL barcode LIL000196!).</comment></tp:nomenclature-citation></tp:nomenclature-citation-list></tp:nomenclature><tp:treatment-sec sec-type="distribution" id="SECID0E15CI"><title>Distribution.</title><p>Restricted to Argentina, Paraguay and Brazil (states of Ceará, Mato Grosso and Mato Grosso do Sul).</p></tp:treatment-sec><tp:treatment-sec sec-type="Nomenclatural notes" id="SECID0E65CI"><title>Nomenclatural notes.</title><p><xref ref-type="bibr" rid="B95">Schulz (1942)</xref>, when describing his new <italic><tp:taxon-name><tp:taxon-name-part taxon-name-part-type="genus" reg="Eichhornia">E.</tp:taxon-name-part><tp:taxon-name-part taxon-name-part-type="species" reg="meyeri">meyeri</tp:taxon-name-part></tp:taxon-name></italic>, cites two specimens from the same collection, one housed at SI and another at GH. Furthermore, a third specimen, housed at LIL was found by us. After carefully analysing the syntypes, we noticed that the specimen at SI perfectly matches the original illustration. Furthermore, it is widely known that Schulz worked at the Instituto de Botánica Darwinion, thus, making the specimen at SI the obvious choice of a lectotype.</p></tp:treatment-sec><tp:treatment-sec sec-type="Taxonomical notes" id="SECID0EU6CI"><title>Taxonomical notes.</title><p>Current databases (<xref ref-type="bibr" rid="B29">eMonocot 2010</xref>; <xref ref-type="bibr" rid="B114">The Plant List 2013</xref>; <xref ref-type="bibr" rid="B40">Govaerts 2018</xref>; <xref ref-type="bibr" rid="B116">Tropicos.org 2018</xref>) have treated <italic><tp:taxon-name><tp:taxon-name-part taxon-name-part-type="genus" reg="Eichhornia">E.</tp:taxon-name-part><tp:taxon-name-part taxon-name-part-type="species" reg="meyeri">meyeri</tp:taxon-name-part></tp:taxon-name></italic> (≡ <italic><tp:taxon-name><tp:taxon-name-part taxon-name-part-type="genus" reg="Pontederia">P.</tp:taxon-name-part><tp:taxon-name-part taxon-name-part-type="species" reg="meyeri">meyeri</tp:taxon-name-part></tp:taxon-name></italic>) as a synonym of <italic><tp:taxon-name><tp:taxon-name-part taxon-name-part-type="genus" reg="Eichhornia">E.</tp:taxon-name-part><tp:taxon-name-part taxon-name-part-type="species" reg="paniculata">paniculata</tp:taxon-name-part></tp:taxon-name></italic> (≡ <italic><tp:taxon-name><tp:taxon-name-part taxon-name-part-type="genus" reg="Pontederia">P.</tp:taxon-name-part><tp:taxon-name-part taxon-name-part-type="species" reg="paniculata">paniculata</tp:taxon-name-part></tp:taxon-name></italic>). Nonetheless, as indicated in our identification key and by <xref ref-type="bibr" rid="B55">Horn (1998)</xref>, both species are distinct, being easily differentiated in the field and herbaria. Thus, <italic><tp:taxon-name><tp:taxon-name-part taxon-name-part-type="genus" reg="Eichhornia">E.</tp:taxon-name-part><tp:taxon-name-part taxon-name-part-type="species" reg="meyeri">meyeri</tp:taxon-name-part></tp:taxon-name></italic> is here re-established and transferred to <italic><tp:taxon-name><tp:taxon-name-part taxon-name-part-type="genus" reg="Pontederia">Pontederia</tp:taxon-name-part></tp:taxon-name></italic><italic>s.l.</italic></p></tp:treatment-sec><ref-list><ref id="B95"><mixed-citation xmlns:xlink="http://www.w3.org/1999/xlink" xlink:type="simple"><person-group><name name-style="western"><surname>Schulz</surname><given-names>AG</given-names></name></person-group> (<year>1942</year>) <article-title>Las Pontederiaceas de la Argentina.</article-title><source>Darwiniana</source><volume>6</volume>(<issue>1</issue>): <fpage>45</fpage>–<lpage>87</lpage>.</mixed-citation></ref><ref id="B29"><mixed-citation xmlns:xlink="http://www.w3.org/1999/xlink" xlink:type="simple"><institution xlink:type="simple">eMonocot</institution> (<year>2010</year>) eMonocot (Version 1.0.2). <ext-link xlink:type="simple" ext-link-type="uri" xlink:href="http://e-monocot.org">http://e-monocot.org</ext-link> [accessed: 1.6.2018]</mixed-citation></ref><ref id="B114"><mixed-citation xmlns:xlink="http://www.w3.org/1999/xlink" xlink:type="simple"><institution xlink:type="simple">The Plant List</institution> (<year>2013</year>) The Plant List (Version 1.1). <ext-link xlink:type="simple" ext-link-type="uri" xlink:href="http://www.theplantlist.org">http://www.theplantlist.org</ext-link> [accessed: 3.10.2018]</mixed-citation></ref><ref id="B40"><mixed-citation xmlns:xlink="http://www.w3.org/1999/xlink" xlink:type="simple"><person-group><name name-style="western"><surname>Govaerts</surname><given-names>R</given-names></name></person-group> (<year>2018</year>) World Checklist of <tp:taxon-name><tp:taxon-name-part taxon-name-part-type="family">Pontederiaceae</tp:taxon-name-part></tp:taxon-name>. Facilitated by the Royal Botanic Gardens, Kew. <ext-link xlink:type="simple" ext-link-type="uri" xlink:href="http://wcsp.science.kew.org/">http://wcsp.science.kew.org/</ext-link> [accessed: 2.5.2018]</mixed-citation></ref><ref id="B116"><mixed-citation xmlns:xlink="http://www.w3.org/1999/xlink" xlink:type="simple"><institution xlink:type="simple">Tropicos.org</institution> (<year>2018</year>) Tropicos. Missouri Botanical Garden. <ext-link xlink:type="simple" ext-link-type="uri" xlink:href="http://www.tropicos.org/">http://www.tropicos.org/</ext-link> [accessed: 2.26.2018]</mixed-citation></ref><ref id="B55"><mixed-citation xmlns:xlink="http://www.w3.org/1999/xlink" xlink:type="simple"><person-group><name name-style="western"><surname>Horn</surname><given-names>CN</given-names></name></person-group> (<year>1998</year>) <article-title>Notulae ad Floram Paraguaiensem 66: A note on <italic><tp:taxon-name><tp:taxon-name-part taxon-name-part-type="genus">Eichhornia</tp:taxon-name-part><tp:taxon-name-part taxon-name-part-type="species">paniculata</tp:taxon-name-part></tp:taxon-name></italic> (Spreng.) Solms and <italic><tp:taxon-name><tp:taxon-name-part taxon-name-part-type="genus">Eichhornia</tp:taxon-name-part><tp:taxon-name-part taxon-name-part-type="species">meyeri</tp:taxon-name-part></tp:taxon-name></italic> A.G.Schulz (<tp:taxon-name><tp:taxon-name-part taxon-name-part-type="family">Pontederiaceae</tp:taxon-name-part></tp:taxon-name>) in Paraguay.</article-title><source>Candollea</source><volume>53</volume>: <fpage>127</fpage>–<lpage>130</lpage>.</mixed-citation></ref></ref-list></tp:taxon-treatment>
