# Supplementary material for: Total evidence phylogeny of Pontederiaceae (Commelinales) sheds light on the necessity of its recircumscription and synopsis of Pontederia L
Source: PhytoKeys. 2018 Aug 29;(108):25–83. doi: 10.3897/phytokeys.108.27652 (PMC6160854; doi:10.3897/phytokeys.108.27652)
Supplement: XML Treatment for Pontederia paniculata [file phytokeys.108.27652-treatment4.xml]

<!DOCTYPE tp:taxon-treatment
  PUBLIC "-//TaxonX//DTD Taxonomic Treatment Publishing DTD v0 20100105//EN" "tax-treatment-NSO.dtd">
<tp:taxon-treatment xmlns:tp="http://www.plazi.org/taxpub"><tp:treatment-meta><kwd-group><label>Taxon classification</label><kwd><named-content xmlns:xlink="http://www.w3.org/1999/xlink" content-type="kingdom">Plantae</named-content></kwd><kwd><named-content xmlns:xlink="http://www.w3.org/1999/xlink" content-type="order">Commelinales</named-content></kwd><kwd><named-content xmlns:xlink="http://www.w3.org/1999/xlink" content-type="family">Pontederiaceae</named-content></kwd></kwd-group><mixed-citation publication-type="journal"><person-group><name><surname>Pellegrini</surname><given-names>Marco O. O.</given-names></name><name><surname>Horn</surname><given-names>Charles N.</given-names></name><name><surname>Almeida</surname><given-names>Rafael F.</given-names></name></person-group><article-title>Total evidence phylogeny of <tp:taxon-name><tp:taxon-name-part taxon-name-part-type="family">Pontederiaceae</tp:taxon-name-part></tp:taxon-name> (<tp:taxon-name><tp:taxon-name-part taxon-name-part-type="order">Commelinales</tp:taxon-name-part></tp:taxon-name>) sheds light on the necessity of its recircumscription and synopsis of <italic><tp:taxon-name><tp:taxon-name-part taxon-name-part-type="genus" reg="Pontederia">Pontederia</tp:taxon-name-part></tp:taxon-name></italic> L.</article-title><source>PhytoKeys</source><day>29</day><month>8</month><year>2018</year><volume>2018</volume><issue>108</issue><fpage>25</fpage><lpage>83</lpage><pub-id pub-id-type="doi">10.3897/phytokeys.108.27652</pub-id></mixed-citation></tp:treatment-meta><tp:nomenclature><label>1.2.</label><tp:taxon-name>
              <tp:taxon-name-part taxon-name-part-type="genus" reg="Pontederia">Pontederia</tp:taxon-name-part>
              <tp:taxon-name-part taxon-name-part-type="species" reg="paniculata">paniculata</tp:taxon-name-part>
            </tp:taxon-name><tp:taxon-authority>Spreng., Neue Entdeck. Pflanzenk. 3: 18. 1822.</tp:taxon-authority><tp:nomenclature-citation-list><tp:nomenclature-citation><tp:taxon-name>
                  <tp:taxon-name-part taxon-name-part-type="genus" reg="Piaropus">Piaropus</tp:taxon-name-part>
                  <tp:taxon-name-part taxon-name-part-type="species" reg="paniculatus">paniculatus</tp:taxon-name-part>
                </tp:taxon-name><comment>(Spreng.) Small, Fl. S.E. U.S. (ed. 2): 1328. 1913.</comment></tp:nomenclature-citation><tp:nomenclature-citation><tp:taxon-name>
                  <tp:taxon-name-part taxon-name-part-type="genus" reg="Eichhornia">Eichhornia</tp:taxon-name-part>
                  <tp:taxon-name-part taxon-name-part-type="species" reg="paniculata">paniculata</tp:taxon-name-part>
                </tp:taxon-name><comment>(Spreng.) Solms, Monogr. Phan. 4: 530. 1883.</comment></tp:nomenclature-citation><tp:nomenclature-citation><tp:taxon-name>
                  <tp:taxon-name-part taxon-name-part-type="genus" reg="Cabanisia">Cabanisia</tp:taxon-name-part>
                  <tp:taxon-name-part taxon-name-part-type="species" reg="caracasana">caracasana</tp:taxon-name-part>
                </tp:taxon-name><comment>Klotzsch <italic>ex</italic> Schltdl., Abh. Naturf. Ges. Halle 6: 176. 1862, nom. superfluous. Neotype (designated here). BRAZIL. S.loc., fl., Mar 1817, M. Wied s.n. (BR barcode BR0000005188734!).</comment></tp:nomenclature-citation></tp:nomenclature-citation-list></tp:nomenclature><tp:treatment-sec sec-type="distribution" id="SECID0E1EDI"><title>Distribution.</title><p><italic><tp:taxon-name><tp:taxon-name-part taxon-name-part-type="genus" reg="Pontederia">Pontederia</tp:taxon-name-part><tp:taxon-name-part taxon-name-part-type="species" reg="paniculata">paniculata</tp:taxon-name-part></tp:taxon-name></italic> possesses a peculiarly disjunctive distribution between North-eastern Brazil (states of Alagoas, Bahia, Ceará, Paraíba, Pernambuco, Rio Grande do Norte and Sergipe), north-western South America (Colombia, Ecuador, Guyana and Venezuela), Central America (Nicaragua), Antilles (Cuba and Jamaica) and North America (Mexico).</p></tp:treatment-sec><tp:treatment-sec sec-type="Nomenclatural notes" id="SECID0ELFDI"><title>Nomenclatural notes.</title><p>When describing <italic><tp:taxon-name><tp:taxon-name-part taxon-name-part-type="genus" reg="Pontederia">P.</tp:taxon-name-part><tp:taxon-name-part taxon-name-part-type="species" reg="paniculata">paniculata</tp:taxon-name-part></tp:taxon-name></italic>, <xref ref-type="bibr" rid="B108">Sprengel (1822)</xref> makes no mention of any specimen, just mentioning that his newly described species is native to Brazil. According to <xref ref-type="bibr" rid="B110">Stafleu and Cowan (1985)</xref>, Sprengel’s herbarium was acquired by B, but later entirely lost during the WWII. The specimen <italic>Wied s.n.</italic> (BR0000005188734) is an excellent match to the diagnosis provided by Sprengel, was collected prior to the publication of <italic><tp:taxon-name><tp:taxon-name-part taxon-name-part-type="genus" reg="Pontederia">P.</tp:taxon-name-part><tp:taxon-name-part taxon-name-part-type="species" reg="paniculata">paniculata</tp:taxon-name-part></tp:taxon-name></italic> and was originally part of the Martius Herbarium. Despite having no proof that this specimen might have been examined by Sprengel, this specimen was surely available at the time of the publication, being originally identified as <italic><tp:taxon-name><tp:taxon-name-part taxon-name-part-type="genus" reg="Pontederia">P.</tp:taxon-name-part><tp:taxon-name-part taxon-name-part-type="species" reg="paniculata">paniculata</tp:taxon-name-part></tp:taxon-name></italic> and later examined by <xref ref-type="bibr" rid="B91">Seubert (1847)</xref> and identified as <italic><tp:taxon-name><tp:taxon-name-part taxon-name-part-type="genus" reg="Eichhornia">Eichhornia</tp:taxon-name-part><tp:taxon-name-part taxon-name-part-type="species" reg="tricolor">tricolor</tp:taxon-name-part></tp:taxon-name></italic> Seub, thus making it a good choice for a neotype for <italic><tp:taxon-name><tp:taxon-name-part taxon-name-part-type="genus" reg="Pontederia">P.</tp:taxon-name-part><tp:taxon-name-part taxon-name-part-type="species" reg="paniculata">paniculata</tp:taxon-name-part></tp:taxon-name></italic> and being here designated as such.</p></tp:treatment-sec><tp:treatment-sec sec-type="Taxonomical notes" id="SECID0EWHDI"><title>Taxonomical notes.</title><p>The very evident disjunctions in the distribution of <italic><tp:taxon-name><tp:taxon-name-part taxon-name-part-type="genus" reg="Pontederia">P.</tp:taxon-name-part><tp:taxon-name-part taxon-name-part-type="species" reg="paniculata">paniculata</tp:taxon-name-part></tp:taxon-name></italic> might indicate a species complex, instead of a sole species. Nonetheless, we believe that without proper studies, it would be precocious to re-establish any names or recognise any new taxa at this time.</p></tp:treatment-sec><ref-list><ref id="B108"><mixed-citation xmlns:xlink="http://www.w3.org/1999/xlink" xlink:type="simple"><person-group><name name-style="western"><surname>Sprengel</surname><given-names>CPJ</given-names></name></person-group> (<year>1822</year>) <article-title>Species plantarum minus cognitae.</article-title><source>Neue Entdeckungen im Ganzen Umfang der Pflanzenkunde</source><volume>3</volume>: <fpage>3</fpage>–<lpage>65</lpage>.</mixed-citation></ref><ref id="B110"><mixed-citation xmlns:xlink="http://www.w3.org/1999/xlink" xlink:type="simple"><person-group><name name-style="western"><surname>Stafleu</surname><given-names>FA</given-names></name><name name-style="western"><surname>Cowan</surname><given-names>RS</given-names></name></person-group> (<year>1985</year>) <source>Taxonomic literature. A selective guide to botanical publications and collections with dates, commentaries and types, ed. 2, Vol. V.</source><publisher-name>Regnum Vegetabile 112</publisher-name>, <publisher-loc>Rugell: A.R.G. Gantner Verlag K.G.</publisher-loc>, <size units="page">1066 pp</size>.</mixed-citation></ref><ref id="B91"><mixed-citation xmlns:xlink="http://www.w3.org/1999/xlink" xlink:type="simple"><person-group><name name-style="western"><surname>Seubert</surname><given-names>MA</given-names></name></person-group> (<year>1847</year>) <article-title><tp:taxon-name><tp:taxon-name-part taxon-name-part-type="family">Pontederiaceae</tp:taxon-name-part></tp:taxon-name>.</article-title> In: <person-group><name name-style="western"><surname>Martius</surname><given-names>CFP</given-names></name></person-group> (<role>Ed.</role>) <issue-title>Flora Brasiliensis (Vol.</issue-title><source>III, part 1). Leipzig aput Frid. Fleischer, Munich</source>, <fpage>85</fpage>–<lpage>96</lpage>.</mixed-citation></ref></ref-list></tp:taxon-treatment>
