# Supplementary material for: Total evidence phylogeny of Pontederiaceae (Commelinales) sheds light on the necessity of its recircumscription and synopsis of Pontederia L
Source: PhytoKeys. 2018 Aug 29;(108):25–83. doi: 10.3897/phytokeys.108.27652 (PMC6160854; doi:10.3897/phytokeys.108.27652)
Supplement: XML Treatment for Pontederia subg. Monochoria [file phytokeys.108.27652-treatment6.xml]

<!DOCTYPE tp:taxon-treatment
  PUBLIC "-//TaxonX//DTD Taxonomic Treatment Publishing DTD v0 20100105//EN" "tax-treatment-NSO.dtd">
<tp:taxon-treatment xmlns:tp="http://www.plazi.org/taxpub"><tp:treatment-meta><kwd-group><label>Taxon classification</label><kwd><named-content xmlns:xlink="http://www.w3.org/1999/xlink" content-type="kingdom">Plantae</named-content></kwd><kwd><named-content xmlns:xlink="http://www.w3.org/1999/xlink" content-type="order">Commelinales</named-content></kwd><kwd><named-content xmlns:xlink="http://www.w3.org/1999/xlink" content-type="family">Pontederiaceae</named-content></kwd></kwd-group><mixed-citation publication-type="journal"><person-group><name><surname>Pellegrini</surname><given-names>Marco O. O.</given-names></name><name><surname>Horn</surname><given-names>Charles N.</given-names></name><name><surname>Almeida</surname><given-names>Rafael F.</given-names></name></person-group><article-title>Total evidence phylogeny of <tp:taxon-name><tp:taxon-name-part taxon-name-part-type="family">Pontederiaceae</tp:taxon-name-part></tp:taxon-name> (<tp:taxon-name><tp:taxon-name-part taxon-name-part-type="order">Commelinales</tp:taxon-name-part></tp:taxon-name>) sheds light on the necessity of its recircumscription and synopsis of <italic><tp:taxon-name><tp:taxon-name-part taxon-name-part-type="genus" reg="Pontederia">Pontederia</tp:taxon-name-part></tp:taxon-name></italic> L.</article-title><source>PhytoKeys</source><day>29</day><month>8</month><year>2018</year><volume>2018</volume><issue>108</issue><fpage>25</fpage><lpage>83</lpage><pub-id pub-id-type="doi">10.3897/phytokeys.108.27652</pub-id></mixed-citation></tp:treatment-meta><tp:nomenclature><label>2.</label><tp:taxon-name>
              <tp:taxon-name-part taxon-name-part-type="genus" reg="Pontederia">Pontederia</tp:taxon-name-part>
              <tp:taxon-name-part taxon-name-part-type="infraspecific-rank">subg.</tp:taxon-name-part>
              <tp:taxon-name-part taxon-name-part-type="subgenus" reg="Monochoria">Monochoria</tp:taxon-name-part>
              <object-id xmlns:xlink="http://www.w3.org/1999/xlink" content-type="ipni" xlink:type="simple">urn:lsid:ipni.org:names:77188078-1</object-id>
            </tp:taxon-name><tp:taxon-authority>(C.Presl) M.Pell. &amp; C.N.Horn</tp:taxon-authority><tp:taxon-status xmlns:xlink="http://www.w3.org/1999/xlink" xlink:type="simple">comb. et stat. nov.</tp:taxon-status><xref ref-type="fig" rid="F6">Fig. 6</xref><tp:nomenclature-citation-list><tp:nomenclature-citation><tp:taxon-name>
                  <tp:taxon-name-part taxon-name-part-type="genus" reg="Monochoria">Monochoria</tp:taxon-name-part>
                </tp:taxon-name><comment>C.Presl, Reliq. Haenk. 1(2): 127. 1827. Type species. <tp:taxon-name><tp:taxon-name-part taxon-name-part-type="genus" reg="Monochoria">Monochoria</tp:taxon-name-part><tp:taxon-name-part taxon-name-part-type="species" reg="hastifolia">hastifolia</tp:taxon-name-part></tp:taxon-name> C.Presl., nom. illeg. (≡ <tp:taxon-name><tp:taxon-name-part taxon-name-part-type="genus" reg="Pontederia">P.</tp:taxon-name-part><tp:taxon-name-part taxon-name-part-type="species" reg="hastata">hastata</tp:taxon-name-part></tp:taxon-name> L.).</comment></tp:nomenclature-citation><tp:nomenclature-citation><tp:taxon-name>
                  <tp:taxon-name-part taxon-name-part-type="genus" reg="Calcarunia">Calcarunia</tp:taxon-name-part>
                </tp:taxon-name><comment>Raf., Med. Fl. 2: 106. 1830. Type species. <tp:taxon-name><tp:taxon-name-part taxon-name-part-type="genus" reg="Calcarunia">Calcarunia</tp:taxon-name-part><tp:taxon-name-part taxon-name-part-type="species" reg="hastata">hastata</tp:taxon-name-part></tp:taxon-name> (L.) Raf., nom. inval. (≡ <tp:taxon-name><tp:taxon-name-part taxon-name-part-type="genus" reg="Pontederia">P.</tp:taxon-name-part><tp:taxon-name-part taxon-name-part-type="species" reg="hastata">hastata</tp:taxon-name-part></tp:taxon-name> L.).</comment></tp:nomenclature-citation><tp:nomenclature-citation><tp:taxon-name>
                  <tp:taxon-name-part taxon-name-part-type="genus" reg="Carigola">Carigola</tp:taxon-name-part>
                </tp:taxon-name><comment>Raf., Fl. Tellur. 2: 10. 1837. Type species. <tp:taxon-name><tp:taxon-name-part taxon-name-part-type="genus" reg="Carigola">Carigola</tp:taxon-name-part><tp:taxon-name-part taxon-name-part-type="species" reg="hastata">hastata</tp:taxon-name-part></tp:taxon-name> (L.) Raf. (≡ <tp:taxon-name><tp:taxon-name-part taxon-name-part-type="genus" reg="Pontederia">P.</tp:taxon-name-part><tp:taxon-name-part taxon-name-part-type="species" reg="hastata">hastata</tp:taxon-name-part></tp:taxon-name> L.).</comment></tp:nomenclature-citation><tp:nomenclature-citation><tp:taxon-name>
                  <tp:taxon-name-part taxon-name-part-type="genus" reg="Gomphima">Gomphima</tp:taxon-name-part>
                </tp:taxon-name><comment>Raf., Fl. Tellur. 2: 10. 1837. Type species. <tp:taxon-name><tp:taxon-name-part taxon-name-part-type="genus" reg="Gomphima">Gomphima</tp:taxon-name-part><tp:taxon-name-part taxon-name-part-type="species" reg="vaginalis">vaginalis</tp:taxon-name-part></tp:taxon-name> (Burm.f.) Raf. (≡ <tp:taxon-name><tp:taxon-name-part taxon-name-part-type="genus" reg="Pontederia">P.</tp:taxon-name-part><tp:taxon-name-part taxon-name-part-type="species" reg="vaginalis">vaginalis</tp:taxon-name-part></tp:taxon-name> Burm.f.).</comment></tp:nomenclature-citation><tp:nomenclature-citation><tp:taxon-name>
                  <tp:taxon-name-part taxon-name-part-type="genus" reg="Kadakia">Kadakia</tp:taxon-name-part>
                </tp:taxon-name><comment>Raf. Fl. Tellur. 2: 9. 1837. Type species. <tp:taxon-name><tp:taxon-name-part taxon-name-part-type="genus" reg="Kadakia">Kadakia</tp:taxon-name-part><tp:taxon-name-part taxon-name-part-type="species" reg="dilatata">dilatata</tp:taxon-name-part></tp:taxon-name> (Buch.-Ham.) Raf. (= <tp:taxon-name><tp:taxon-name-part taxon-name-part-type="genus" reg="Pontederia">P.</tp:taxon-name-part><tp:taxon-name-part taxon-name-part-type="species" reg="hastata">hastata</tp:taxon-name-part></tp:taxon-name> L.). <bold>Syn. nov.</bold></comment></tp:nomenclature-citation><tp:nomenclature-citation><tp:taxon-name>
                  <tp:taxon-name-part taxon-name-part-type="genus" reg="Limnostachys">Limnostachys</tp:taxon-name-part>
                </tp:taxon-name><comment>F.Muell., Fragm. 1: 24. 1858. Type species. <tp:taxon-name><tp:taxon-name-part taxon-name-part-type="genus" reg="Limnostachys">Limnostachys</tp:taxon-name-part><tp:taxon-name-part taxon-name-part-type="species" reg="cyanea">cyanea</tp:taxon-name-part></tp:taxon-name> F.Muell. [≡ <tp:taxon-name><tp:taxon-name-part taxon-name-part-type="genus" reg="Pontederia">P.</tp:taxon-name-part><tp:taxon-name-part taxon-name-part-type="species" reg="cyanea">cyanea</tp:taxon-name-part></tp:taxon-name> (F.Muell.) M.Pell. &amp; C.N.Horn].</comment></tp:nomenclature-citation></tp:nomenclature-citation-list></tp:nomenclature><tp:treatment-sec sec-type="description" id="SECID0EEWDI"><title>Description.</title><p><italic>Herbs</italic> perennial or annual, aquatic to amphibious, erect-emergent or procumbent-emergent. <italic>Rhizome</italic> short to elongated. <italic>Stems</italic> erect, spongy, branching at the base. <italic><tp:taxon-name><tp:taxon-name-part taxon-name-part-type="genus" reg="Sessile">Sessile</tp:taxon-name-part><tp:taxon-name-part taxon-name-part-type="species" reg="leaves">leaves</tp:taxon-name-part></tp:taxon-name></italic> early deciduous. <italic><tp:taxon-name><tp:taxon-name-part taxon-name-part-type="genus" reg="Petiolate">Petiolate</tp:taxon-name-part><tp:taxon-name-part taxon-name-part-type="species" reg="leaves">leaves</tp:taxon-name-part></tp:taxon-name></italic> distichously to spirally-alternate, congested at the apex of the stem, sometimes evenly distributed along the stem, floating to emergent, ligule truncate, petioles not-inflated, blades cordate to broadly cordate, rarely elliptic to narrowly ovate. <italic>Main florescences (inflorescences)</italic> terminal, sessile or pedunculate; inflorescence leaf with an inflated leaf-sheath; basal bract tubular, apex caudate, sometimes acute to acuminate, rarely leaf-like; cincinni alternate or fascicle-like, 1–3-flowered, sessile or pedunculate, internodes elongate, rarely contracted. <italic>Flowers</italic> pedicellate, chasmogamous, monostylous, actinomorphic or zygomorphic, enantiostylous, perianth connate only at base, campanulate, spirally-coiled at post-anthesis, non-deliquescent and tightly enclosing the developing fruit, lobes 3 superior and 3 inferior, the central superior lobe lacking a nectar guide; stamens unequal, filaments connate forming a petalo-staminal tube, J-shaped or recurved-decurved, glabrous, anthers basifixed, poricidal, dehiscent through two apical pores; ovary with 3 fertile locules, multi-ovulate, septal nectaries absent, style glabrous, stigma capitulate to capitate or trilobate to trifid. <italic>Capsules</italic> loculicidal, ellipsoid to oblongoid to subglobose; anthocarp thickened, ridged. <italic>Seeds</italic> cylindrical or ellipsoid to narrowly oblongoid to broadly oblongoid to subglobose or ovoid, testa longitudinally winged.</p><fig id="F6" position="float" orientation="portrait"><label>Figure 6.</label><caption><p><tp:taxon-name><tp:taxon-name-part taxon-name-part-type="genus" reg="Pontederia">Pontederia</tp:taxon-name-part><tp:taxon-name-part taxon-name-part-type="infraspecific-rank">subg.</tp:taxon-name-part><tp:taxon-name-part taxon-name-part-type="subgenus" reg="Monochoria">Monochoria</tp:taxon-name-part></tp:taxon-name> (C.Presl) M.Pell. &amp; C.N.Horn. <bold>A–B</bold> habit: <bold>A</bold> paludal habit of <italic><tp:taxon-name><tp:taxon-name-part taxon-name-part-type="genus" reg="Pontederia">P.</tp:taxon-name-part><tp:taxon-name-part taxon-name-part-type="species" reg="australasica">australasica</tp:taxon-name-part></tp:taxon-name></italic> (Ridl.) M.Pell. &amp; C.N.Horn <bold>B</bold> paludal habit of <italic><tp:taxon-name><tp:taxon-name-part taxon-name-part-type="genus" reg="Pontederia">P.</tp:taxon-name-part><tp:taxon-name-part taxon-name-part-type="species" reg="cyanea">cyanea</tp:taxon-name-part></tp:taxon-name></italic> (F.Muell.) M.Pell. &amp; C.N.Horn <bold>C</bold> ligule of <italic><tp:taxon-name><tp:taxon-name-part taxon-name-part-type="genus" reg="Pontederia">P.</tp:taxon-name-part><tp:taxon-name-part taxon-name-part-type="species" reg="vaginalis">vaginalis</tp:taxon-name-part></tp:taxon-name></italic> Burm.f., showing the truncate apex <bold>D–E</bold> petiolate leaf-blades: <bold>D</bold> blade of <italic><tp:taxon-name><tp:taxon-name-part taxon-name-part-type="genus" reg="Pontederia">P.</tp:taxon-name-part><tp:taxon-name-part taxon-name-part-type="species" reg="cyanea">cyanea</tp:taxon-name-part></tp:taxon-name></italic>, showing the lack of a posterior division <bold>E</bold> blade of <italic><tp:taxon-name><tp:taxon-name-part taxon-name-part-type="genus" reg="Pontederia">P.</tp:taxon-name-part><tp:taxon-name-part taxon-name-part-type="species" reg="vaginalis">vaginalis</tp:taxon-name-part></tp:taxon-name></italic>, showing the presence of a posterior division <bold>F–G</bold> inflorescences: <bold>F</bold> inflorescence of <italic><tp:taxon-name><tp:taxon-name-part taxon-name-part-type="genus" reg="Pontederia">P.</tp:taxon-name-part><tp:taxon-name-part taxon-name-part-type="species" reg="australasica">australasica</tp:taxon-name-part></tp:taxon-name></italic>, showing the developed main axis <bold>G</bold> inflorescence of <italic><tp:taxon-name><tp:taxon-name-part taxon-name-part-type="genus" reg="Pontederia">P.</tp:taxon-name-part><tp:taxon-name-part taxon-name-part-type="species" reg="plantaginea">plantaginea</tp:taxon-name-part></tp:taxon-name></italic> Roxb., showing the contracted main axis <bold>H</bold> front view of a flower of <italic><tp:taxon-name><tp:taxon-name-part taxon-name-part-type="genus" reg="Pontederia">P.</tp:taxon-name-part><tp:taxon-name-part taxon-name-part-type="species" reg="korsakowii">korsakowii</tp:taxon-name-part></tp:taxon-name></italic> (Regel &amp; Maack) M.Pell. &amp; C.N.Horn <bold>I–J</bold> inflorescences at post-anthesis: <bold>I</bold> erect inflorescence of <italic><tp:taxon-name><tp:taxon-name-part taxon-name-part-type="genus" reg="Pontederia">P.</tp:taxon-name-part><tp:taxon-name-part taxon-name-part-type="species" reg="hastata">hastata</tp:taxon-name-part></tp:taxon-name></italic> L. bearing flowers at post-anthesis J infructescence of <italic><tp:taxon-name><tp:taxon-name-part taxon-name-part-type="genus" reg="Pontederia">P.</tp:taxon-name-part><tp:taxon-name-part taxon-name-part-type="species" reg="hastata">hastata</tp:taxon-name-part></tp:taxon-name></italic>, showing the deflexed posture and the elongated pedicels K sections of immature capsules of <italic><tp:taxon-name><tp:taxon-name-part taxon-name-part-type="genus" reg="Pontederia">P.</tp:taxon-name-part><tp:taxon-name-part taxon-name-part-type="species" reg="vaginalis">vaginalis</tp:taxon-name-part></tp:taxon-name></italic>, showing developing seeds. <bold>A, F</bold> by M. Barritt <bold>B</bold> by R. Cumming <bold>C, E, K</bold> by P.B. Pelser &amp; J.F. Barcelona <bold>D</bold> by A. &amp; S. Pearson <bold>G</bold> by D. Valke <bold>H</bold> by Ashitaka-f Studio and I &amp; J by Cerlin Ng.</p></caption><graphic xmlns:xlink="http://www.w3.org/1999/xlink" xlink:href="phytokeys-108-025-g006.jpg" position="float" orientation="portrait" xlink:type="simple" id="oo_225722.jpg"/></fig></tp:treatment-sec><tp:treatment-sec sec-type="Circumscription" id="SECID0EH4DI"><title>Circumscription.</title><p><tp:taxon-name><tp:taxon-name-part taxon-name-part-type="genus" reg="Pontederia">Pontederia</tp:taxon-name-part><tp:taxon-name-part taxon-name-part-type="infraspecific-rank">subg.</tp:taxon-name-part><tp:taxon-name-part taxon-name-part-type="subgenus" reg="Monochoria">Monochoria</tp:taxon-name-part></tp:taxon-name> is composed of ten exclusively Paleotropical species. All species occur in permanently moist environments or shallow waters, growing either as erect or procumbent-emergent, resembling in habit smaller members of <tp:taxon-name><tp:taxon-name-part taxon-name-part-type="genus" reg="Pontederia">P.</tp:taxon-name-part><tp:taxon-name-part taxon-name-part-type="infraspecific-rank">subg.</tp:taxon-name-part><tp:taxon-name-part taxon-name-part-type="subgenus" reg="Pontederia">Pontederia</tp:taxon-name-part></tp:taxon-name> and even some species of <italic><tp:taxon-name><tp:taxon-name-part taxon-name-part-type="genus" reg="Heteranthera">Heteranthera</tp:taxon-name-part></tp:taxon-name></italic>. The members of this subgenus are quite unique within <italic><tp:taxon-name><tp:taxon-name-part taxon-name-part-type="genus" reg="Pontederia">Pontederia</tp:taxon-name-part></tp:taxon-name></italic><italic>s.l.</italic> due to their pedicellate flowers, perianth only basally connate, unequal stamens, basifixed and poricidal anthers and due to the secondary loss of the septal nectaries.</p></tp:treatment-sec><tp:treatment-sec sec-type="distribution" id="SECID0EX5DI"><title>Distribution.</title><p>Exclusively Paleotropical (<xref ref-type="bibr" rid="B20">Cook 1989</xref>), with two species native to Africa (<xref ref-type="bibr" rid="B119">Verdcourt 1961</xref>), four to Australia (two endemic, <xref ref-type="bibr" rid="B5">Aston 1985</xref>) and six to Asia (<xref ref-type="bibr" rid="B123">Wang et al. 2004</xref>).</p></tp:treatment-sec><ref-list><ref id="B20"><mixed-citation xmlns:xlink="http://www.w3.org/1999/xlink" xlink:type="simple"><person-group><name name-style="western"><surname>Cook</surname><given-names>CDK</given-names></name></person-group> (<year>1989</year>) Taxonomic revision of <italic><tp:taxon-name><tp:taxon-name-part taxon-name-part-type="genus">Monochoria</tp:taxon-name-part></tp:taxon-name></italic> (<tp:taxon-name><tp:taxon-name-part taxon-name-part-type="family">Pontederiaceae</tp:taxon-name-part></tp:taxon-name>). In: Tan K, et al. (Eds) The Davis &amp; Hedge Festschrift: Plant Taxonomy, Phytogeography, and Related Subjects. Edinburgh University Press, Edinburgh, 149–184.</mixed-citation></ref><ref id="B119"><mixed-citation xmlns:xlink="http://www.w3.org/1999/xlink" xlink:type="simple"><person-group><name name-style="western"><surname>Verdcourt</surname><given-names>B</given-names></name></person-group> (<year>1961</year>) <article-title>The genus <italic><tp:taxon-name><tp:taxon-name-part taxon-name-part-type="genus">Monochoria</tp:taxon-name-part></tp:taxon-name></italic> C.Presl (<tp:taxon-name><tp:taxon-name-part taxon-name-part-type="family">Pontederiaceae</tp:taxon-name-part></tp:taxon-name>) in Africa.</article-title><source>Kirkia</source><volume>1</volume>: <fpage>80</fpage>–<lpage>83</lpage>.</mixed-citation></ref><ref id="B5"><mixed-citation xmlns:xlink="http://www.w3.org/1999/xlink" xlink:type="simple"><person-group><name name-style="western"><surname>Aston</surname><given-names>HI</given-names></name></person-group> (<year>1985</year>) <article-title><italic><tp:taxon-name><tp:taxon-name-part taxon-name-part-type="genus">Monochoria</tp:taxon-name-part><tp:taxon-name-part taxon-name-part-type="species">cyanea</tp:taxon-name-part></tp:taxon-name></italic> and <italic><tp:taxon-name><tp:taxon-name-part taxon-name-part-type="genus">M.</tp:taxon-name-part><tp:taxon-name-part taxon-name-part-type="species">australasica</tp:taxon-name-part></tp:taxon-name></italic> (<tp:taxon-name><tp:taxon-name-part taxon-name-part-type="family">Pontederiaceae</tp:taxon-name-part></tp:taxon-name>) in Australia.</article-title><source>Muelleria</source><volume>6</volume>(<issue>1</issue>): <fpage>51</fpage>–<lpage>57</lpage>.</mixed-citation></ref><ref id="B123"><mixed-citation xmlns:xlink="http://www.w3.org/1999/xlink" xlink:type="simple"><person-group><name name-style="western"><surname>Wang</surname><given-names>G-X</given-names></name><name name-style="western"><surname>Wei</surname><given-names>L</given-names></name><name name-style="western"><surname>Xiao-Chun</surname><given-names>W</given-names></name><name name-style="western"><surname>Itoh</surname><given-names>K</given-names></name></person-group> (<year>2004</year>) <article-title>Taxonomy of the genus <italic><tp:taxon-name><tp:taxon-name-part taxon-name-part-type="genus">Monochoria</tp:taxon-name-part></tp:taxon-name></italic> (<tp:taxon-name><tp:taxon-name-part taxon-name-part-type="family">Pontederiaceae</tp:taxon-name-part></tp:taxon-name>) in Asia.</article-title><source>Current Topics in Plant Biology</source><volume>5</volume>: <fpage>39</fpage>–<lpage>52</lpage>.</mixed-citation></ref></ref-list></tp:taxon-treatment>
