# Supplementary material for: Total evidence phylogeny of Pontederiaceae (Commelinales) sheds light on the necessity of its recircumscription and synopsis of Pontederia L
Source: PhytoKeys. 2018 Aug 29;(108):25–83. doi: 10.3897/phytokeys.108.27652 (PMC6160854; doi:10.3897/phytokeys.108.27652)
Supplement: XML Treatment for Pontederia elata [file phytokeys.108.27652-treatment11.xml]

<!DOCTYPE tp:taxon-treatment
  PUBLIC "-//TaxonX//DTD Taxonomic Treatment Publishing DTD v0 20100105//EN" "tax-treatment-NSO.dtd">
<tp:taxon-treatment xmlns:tp="http://www.plazi.org/taxpub"><tp:treatment-meta><kwd-group><label>Taxon classification</label><kwd><named-content xmlns:xlink="http://www.w3.org/1999/xlink" content-type="kingdom">Plantae</named-content></kwd><kwd><named-content xmlns:xlink="http://www.w3.org/1999/xlink" content-type="order">Commelinales</named-content></kwd><kwd><named-content xmlns:xlink="http://www.w3.org/1999/xlink" content-type="family">Pontederiaceae</named-content></kwd></kwd-group><mixed-citation publication-type="journal"><person-group><name><surname>Pellegrini</surname><given-names>Marco O. O.</given-names></name><name><surname>Horn</surname><given-names>Charles N.</given-names></name><name><surname>Almeida</surname><given-names>Rafael F.</given-names></name></person-group><article-title>Total evidence phylogeny of <tp:taxon-name><tp:taxon-name-part taxon-name-part-type="family">Pontederiaceae</tp:taxon-name-part></tp:taxon-name> (<tp:taxon-name><tp:taxon-name-part taxon-name-part-type="order">Commelinales</tp:taxon-name-part></tp:taxon-name>) sheds light on the necessity of its recircumscription and synopsis of <italic><tp:taxon-name><tp:taxon-name-part taxon-name-part-type="genus" reg="Pontederia">Pontederia</tp:taxon-name-part></tp:taxon-name></italic> L.</article-title><source>PhytoKeys</source><day>29</day><month>8</month><year>2018</year><volume>2018</volume><issue>108</issue><fpage>25</fpage><lpage>83</lpage><pub-id pub-id-type="doi">10.3897/phytokeys.108.27652</pub-id></mixed-citation></tp:treatment-meta><tp:nomenclature><label>2.5.</label><tp:taxon-name>
              <tp:taxon-name-part taxon-name-part-type="genus" reg="Pontederia">Pontederia</tp:taxon-name-part>
              <tp:taxon-name-part taxon-name-part-type="species" reg="elata">elata</tp:taxon-name-part>
              <object-id xmlns:xlink="http://www.w3.org/1999/xlink" content-type="ipni" xlink:type="simple">urn:lsid:ipni.org:names:77188081-1</object-id>
            </tp:taxon-name><tp:taxon-authority>(Ridl.) M.Pell. &amp; C.N.Horn</tp:taxon-authority><tp:taxon-status xmlns:xlink="http://www.w3.org/1999/xlink" xlink:type="simple">comb. nov.</tp:taxon-status><tp:nomenclature-citation-list><tp:nomenclature-citation><tp:taxon-name>
                  <tp:taxon-name-part taxon-name-part-type="genus" reg="Monochoria">Monochoria</tp:taxon-name-part>
                  <tp:taxon-name-part taxon-name-part-type="species" reg="hastata">hastata</tp:taxon-name-part>
                  <tp:taxon-name-part taxon-name-part-type="infraspecific-rank">var.</tp:taxon-name-part>
                  <tp:taxon-name-part taxon-name-part-type="variety" reg="elata">elata</tp:taxon-name-part>
                </tp:taxon-name><comment>(Ridl.) Backer, Fl. Males. 4: 258. 1951.</comment></tp:nomenclature-citation><tp:nomenclature-citation><tp:taxon-name>
                  <tp:taxon-name-part taxon-name-part-type="genus" reg="Monochoria">Monochoria</tp:taxon-name-part>
                  <tp:taxon-name-part taxon-name-part-type="species" reg="elata">elata</tp:taxon-name-part>
                </tp:taxon-name><comment>Ridl., J. Straits Branch Roy. Asiat. Soc. 79: 99. 1918. Lectotype (designated by <xref ref-type="bibr" rid="B20">Cook 1989</xref>). MALAYSIA. Kedah: Jenun, fl., fr., 19 Nov 1915, M. Haniff 1208 (K barcode K000291970!; isolectotypes: BM barcode BM000958428!, K barcode K000291971!).</comment></tp:nomenclature-citation></tp:nomenclature-citation-list></tp:nomenclature><tp:treatment-sec sec-type="distribution" id="SECID0EF4AK"><title>Distribution.</title><p>From Myanmar to Malaysia, Thailand and China.</p></tp:treatment-sec><tp:treatment-sec sec-type="Taxonomical notes" id="SECID0EK4AK"><title>Taxonomical notes.</title><p><italic><tp:taxon-name><tp:taxon-name-part taxon-name-part-type="genus" reg="Monochoria">Monochoria</tp:taxon-name-part><tp:taxon-name-part taxon-name-part-type="species" reg="elata">elata</tp:taxon-name-part></tp:taxon-name></italic> (≡ <italic><tp:taxon-name><tp:taxon-name-part taxon-name-part-type="genus" reg="Pontederia">P.</tp:taxon-name-part><tp:taxon-name-part taxon-name-part-type="species" reg="elata">elata</tp:taxon-name-part></tp:taxon-name></italic>) was treated by <xref ref-type="bibr" rid="B20">Cook (1989)</xref> as well as <xref ref-type="bibr" rid="B45">Guofang and Horn (2000)</xref> as an accepted name, but subsequent floras (e.g. <xref ref-type="bibr" rid="B123">Wang et al. 2004</xref>) and online databases (<xref ref-type="bibr" rid="B29">eMonocot 2010</xref>; <xref ref-type="bibr" rid="B114">The Plant List 2013</xref>; <xref ref-type="bibr" rid="B40">Govaerts 2018</xref>; <xref ref-type="bibr" rid="B116">Tropicos.org 2018</xref>) have either considered <italic><tp:taxon-name><tp:taxon-name-part taxon-name-part-type="genus" reg="Monochoria">M.</tp:taxon-name-part><tp:taxon-name-part taxon-name-part-type="species" reg="elata">elata</tp:taxon-name-part></tp:taxon-name></italic> a synonym of <italic><tp:taxon-name><tp:taxon-name-part taxon-name-part-type="genus" reg="Monochoria">M.</tp:taxon-name-part><tp:taxon-name-part taxon-name-part-type="species" reg="hastata">hastata</tp:taxon-name-part></tp:taxon-name></italic> (≡ <italic><tp:taxon-name><tp:taxon-name-part taxon-name-part-type="genus" reg="Pontederia">P.</tp:taxon-name-part><tp:taxon-name-part taxon-name-part-type="species" reg="hastata">hastata</tp:taxon-name-part></tp:taxon-name></italic>) or as a variety of the latter. Nonetheless, both species can be easily differentiated based on the petiolate ornamentation, the width of the petiolate leaf-blades, length of their inflorescences and number of flowers per inflorescence. Thus, <italic><tp:taxon-name><tp:taxon-name-part taxon-name-part-type="genus" reg="Monochoria">M.</tp:taxon-name-part><tp:taxon-name-part taxon-name-part-type="species" reg="elata">elata</tp:taxon-name-part></tp:taxon-name></italic> is here re-established and transferred to <italic><tp:taxon-name><tp:taxon-name-part taxon-name-part-type="genus" reg="Pontederia">Pontederia</tp:taxon-name-part></tp:taxon-name></italic><italic>s.l.</italic></p></tp:treatment-sec><ref-list><ref id="B20"><mixed-citation xmlns:xlink="http://www.w3.org/1999/xlink" xlink:type="simple"><person-group><name name-style="western"><surname>Cook</surname><given-names>CDK</given-names></name></person-group> (<year>1989</year>) Taxonomic revision of <italic><tp:taxon-name><tp:taxon-name-part taxon-name-part-type="genus">Monochoria</tp:taxon-name-part></tp:taxon-name></italic> (<tp:taxon-name><tp:taxon-name-part taxon-name-part-type="family">Pontederiaceae</tp:taxon-name-part></tp:taxon-name>). In: Tan K, et al. (Eds) The Davis &amp; Hedge Festschrift: Plant Taxonomy, Phytogeography, and Related Subjects. Edinburgh University Press, Edinburgh, 149–184.</mixed-citation></ref><ref id="B45"><mixed-citation xmlns:xlink="http://www.w3.org/1999/xlink" xlink:type="simple"><person-group><name name-style="western"><surname>Guofang</surname><given-names>W</given-names></name><name name-style="western"><surname>Horn</surname><given-names>CN</given-names></name></person-group> (<year>2000</year>) <article-title><tp:taxon-name><tp:taxon-name-part taxon-name-part-type="family">Pontederiaceae</tp:taxon-name-part></tp:taxon-name>.</article-title> In: <person-group><name name-style="western"><surname>Wu</surname><given-names>ZY</given-names></name><name name-style="western"><surname>Raven</surname><given-names>PH</given-names></name></person-group> (<role>Eds</role>) <issue-title>Flora of China (vol.</issue-title><source>24). Science Press, Beijing</source>, <fpage>40</fpage>–<lpage>42</lpage>.</mixed-citation></ref><ref id="B123"><mixed-citation xmlns:xlink="http://www.w3.org/1999/xlink" xlink:type="simple"><person-group><name name-style="western"><surname>Wang</surname><given-names>G-X</given-names></name><name name-style="western"><surname>Wei</surname><given-names>L</given-names></name><name name-style="western"><surname>Xiao-Chun</surname><given-names>W</given-names></name><name name-style="western"><surname>Itoh</surname><given-names>K</given-names></name></person-group> (<year>2004</year>) <article-title>Taxonomy of the genus <italic><tp:taxon-name><tp:taxon-name-part taxon-name-part-type="genus">Monochoria</tp:taxon-name-part></tp:taxon-name></italic> (<tp:taxon-name><tp:taxon-name-part taxon-name-part-type="family">Pontederiaceae</tp:taxon-name-part></tp:taxon-name>) in Asia.</article-title><source>Current Topics in Plant Biology</source><volume>5</volume>: <fpage>39</fpage>–<lpage>52</lpage>.</mixed-citation></ref><ref id="B29"><mixed-citation xmlns:xlink="http://www.w3.org/1999/xlink" xlink:type="simple"><institution xlink:type="simple">eMonocot</institution> (<year>2010</year>) eMonocot (Version 1.0.2). <ext-link xlink:type="simple" ext-link-type="uri" xlink:href="http://e-monocot.org">http://e-monocot.org</ext-link> [accessed: 1.6.2018]</mixed-citation></ref><ref id="B114"><mixed-citation xmlns:xlink="http://www.w3.org/1999/xlink" xlink:type="simple"><institution xlink:type="simple">The Plant List</institution> (<year>2013</year>) The Plant List (Version 1.1). <ext-link xlink:type="simple" ext-link-type="uri" xlink:href="http://www.theplantlist.org">http://www.theplantlist.org</ext-link> [accessed: 3.10.2018]</mixed-citation></ref><ref id="B40"><mixed-citation xmlns:xlink="http://www.w3.org/1999/xlink" xlink:type="simple"><person-group><name name-style="western"><surname>Govaerts</surname><given-names>R</given-names></name></person-group> (<year>2018</year>) World Checklist of <tp:taxon-name><tp:taxon-name-part taxon-name-part-type="family">Pontederiaceae</tp:taxon-name-part></tp:taxon-name>. Facilitated by the Royal Botanic Gardens, Kew. <ext-link xlink:type="simple" ext-link-type="uri" xlink:href="http://wcsp.science.kew.org/">http://wcsp.science.kew.org/</ext-link> [accessed: 2.5.2018]</mixed-citation></ref><ref id="B116"><mixed-citation xmlns:xlink="http://www.w3.org/1999/xlink" xlink:type="simple"><institution xlink:type="simple">Tropicos.org</institution> (<year>2018</year>) Tropicos. Missouri Botanical Garden. <ext-link xlink:type="simple" ext-link-type="uri" xlink:href="http://www.tropicos.org/">http://www.tropicos.org/</ext-link> [accessed: 2.26.2018]</mixed-citation></ref></ref-list></tp:taxon-treatment>
