# Supplementary material for: Total evidence phylogeny of Pontederiaceae (Commelinales) sheds light on the necessity of its recircumscription and synopsis of Pontederia L
Source: PhytoKeys. 2018 Aug 29;(108):25–83. doi: 10.3897/phytokeys.108.27652 (PMC6160854; doi:10.3897/phytokeys.108.27652)
Supplement: XML Treatment for Pontederia plantaginea [file phytokeys.108.27652-treatment14.xml]

<!DOCTYPE tp:taxon-treatment
  PUBLIC "-//TaxonX//DTD Taxonomic Treatment Publishing DTD v0 20100105//EN" "tax-treatment-NSO.dtd">
<tp:taxon-treatment xmlns:tp="http://www.plazi.org/taxpub"><tp:treatment-meta><kwd-group><label>Taxon classification</label><kwd><named-content xmlns:xlink="http://www.w3.org/1999/xlink" content-type="kingdom">Plantae</named-content></kwd><kwd><named-content xmlns:xlink="http://www.w3.org/1999/xlink" content-type="order">Commelinales</named-content></kwd><kwd><named-content xmlns:xlink="http://www.w3.org/1999/xlink" content-type="family">Pontederiaceae</named-content></kwd></kwd-group><mixed-citation publication-type="journal"><person-group><name><surname>Pellegrini</surname><given-names>Marco O. O.</given-names></name><name><surname>Horn</surname><given-names>Charles N.</given-names></name><name><surname>Almeida</surname><given-names>Rafael F.</given-names></name></person-group><article-title>Total evidence phylogeny of <tp:taxon-name><tp:taxon-name-part taxon-name-part-type="family">Pontederiaceae</tp:taxon-name-part></tp:taxon-name> (<tp:taxon-name><tp:taxon-name-part taxon-name-part-type="order">Commelinales</tp:taxon-name-part></tp:taxon-name>) sheds light on the necessity of its recircumscription and synopsis of <italic><tp:taxon-name><tp:taxon-name-part taxon-name-part-type="genus" reg="Pontederia">Pontederia</tp:taxon-name-part></tp:taxon-name></italic> L.</article-title><source>PhytoKeys</source><day>29</day><month>8</month><year>2018</year><volume>2018</volume><issue>108</issue><fpage>25</fpage><lpage>83</lpage><pub-id pub-id-type="doi">10.3897/phytokeys.108.27652</pub-id></mixed-citation></tp:treatment-meta><tp:nomenclature><label>2.8.</label><tp:taxon-name>
              <tp:taxon-name-part taxon-name-part-type="genus" reg="Pontederia">Pontederia</tp:taxon-name-part>
              <tp:taxon-name-part taxon-name-part-type="species" reg="plantaginea">plantaginea</tp:taxon-name-part>
            </tp:taxon-name><tp:taxon-authority>Roxb., Fl. Ind. (ed. 1832) 2: 123. 1832.</tp:taxon-authority><tp:nomenclature-citation-list><tp:nomenclature-citation><tp:taxon-name>
                  <tp:taxon-name-part taxon-name-part-type="genus" reg="Monochoria">Monochoria</tp:taxon-name-part>
                  <tp:taxon-name-part taxon-name-part-type="species" reg="vaginalis">vaginalis</tp:taxon-name-part>
                  <tp:taxon-name-part taxon-name-part-type="infraspecific-rank">var.</tp:taxon-name-part>
                  <tp:taxon-name-part taxon-name-part-type="variety" reg="plantaginea">plantaginea</tp:taxon-name-part>
                </tp:taxon-name><comment>(Roxb.) Solms, Monogr. Phan. 4: 524. 1883.</comment></tp:nomenclature-citation><tp:nomenclature-citation><tp:taxon-name>
                  <tp:taxon-name-part taxon-name-part-type="genus" reg="Monochoria">Monochoria</tp:taxon-name-part>
                  <tp:taxon-name-part taxon-name-part-type="species" reg="plantaginea">plantaginea</tp:taxon-name-part>
                </tp:taxon-name><comment>(Roxb.) Kunth, Enum. Pl. 4: 135. 1843. Lectotype (designated here). NEPAL: Nathpur, fl., Aug. 1821, N. Wallich 5096 (K barcode K001104737!; isolectotypes: K barcodes K001104733!, K001104734!, K001104735!, K001104736!, K001104738!, K001104739!, K001104740!).</comment></tp:nomenclature-citation><tp:nomenclature-citation><tp:taxon-name>
                  <tp:taxon-name-part taxon-name-part-type="genus" reg="Monochoria">Monochoria</tp:taxon-name-part>
                  <tp:taxon-name-part taxon-name-part-type="species" reg="vaginalis">vaginalis</tp:taxon-name-part>
                  <tp:taxon-name-part taxon-name-part-type="infraspecific-rank">var.</tp:taxon-name-part>
                  <tp:taxon-name-part taxon-name-part-type="variety" reg="angustifolia">angustifolia</tp:taxon-name-part>
                </tp:taxon-name><comment>G.X.Wang, Acta Phytotax. Sin. 41: 569. 2003. Type. THAILAND. Koksung: in a marshy place, fl., 18 Sep 1984, N. Fukuoka T-36166 (holotype: KYO!; isotypes: A n.v., BKF n.v., L n.v.). <bold>Syn. nov.</bold></comment></tp:nomenclature-citation><tp:nomenclature-citation><tp:taxon-name>
                  <tp:taxon-name-part taxon-name-part-type="genus" reg="Boottia">Boottia</tp:taxon-name-part>
                  <tp:taxon-name-part taxon-name-part-type="species" reg="mairei">mairei</tp:taxon-name-part>
                </tp:taxon-name><comment>H.Lév., Cat. Pl. Yun-Nan 131. 1916. Type. CHINA. Yunnan: Dongchuan [Tangdan], fl., Aug 1912, E.E. Maire s.n. (holotype: E barcode E00386692!). <bold>Syn. nov.</bold></comment></tp:nomenclature-citation><tp:nomenclature-citation><tp:taxon-name>
                  <tp:taxon-name-part taxon-name-part-type="genus" reg="Monochoria">Monochoria</tp:taxon-name-part>
                  <tp:taxon-name-part taxon-name-part-type="species" reg="junghuhniana">junghuhniana</tp:taxon-name-part>
                </tp:taxon-name><comment>Hassk., Flora 35: 115. 1852. Lectotype (designated here). INDONESIA. Java, Yogyakarta, Djokjakarta, prope Samas ad affim Opar, fl., s.dat., Junghuhn s.n. (L barcode L0041652!). <bold>Syn. nov.</bold></comment></tp:nomenclature-citation><tp:nomenclature-citation><tp:taxon-name>
                  <tp:taxon-name-part taxon-name-part-type="genus" reg="Monochoria">Monochoria</tp:taxon-name-part>
                  <tp:taxon-name-part taxon-name-part-type="species" reg="linearis">linearis</tp:taxon-name-part>
                </tp:taxon-name><comment>(Hassk.) Miq., Fl. Ned. Ind. 3: 549. 1859.</comment></tp:nomenclature-citation><tp:nomenclature-citation><tp:taxon-name>
                  <tp:taxon-name-part taxon-name-part-type="genus" reg="Pontederia">Pontederia</tp:taxon-name-part>
                  <tp:taxon-name-part taxon-name-part-type="species" reg="linearis">linearis</tp:taxon-name-part>
                </tp:taxon-name><comment>Hassk., Flora 25(2, Beibl.): 4. 1842. Type (not found). INDONESIA. Java (L?). <bold>Syn. nov.</bold></comment></tp:nomenclature-citation><tp:nomenclature-citation><tp:taxon-name>
                  <tp:taxon-name-part taxon-name-part-type="genus" reg="Monochoria">Monochoria</tp:taxon-name-part>
                  <tp:taxon-name-part taxon-name-part-type="species" reg="ovata">ovata</tp:taxon-name-part>
                </tp:taxon-name><comment>Kunth, Enum. Pl. 4: 665. 1843.</comment></tp:nomenclature-citation><tp:nomenclature-citation><tp:taxon-name>
                  <tp:taxon-name-part taxon-name-part-type="genus" reg="Pontederia">Pontederia</tp:taxon-name-part>
                  <tp:taxon-name-part taxon-name-part-type="species" reg="ovata">ovata</tp:taxon-name-part>
                </tp:taxon-name><comment>Hook. &amp; Arn., Bot. Beechey Voy. 218 1837, nom. illeg. non <tp:taxon-name><tp:taxon-name-part taxon-name-part-type="genus" reg="Pontederia">P.</tp:taxon-name-part><tp:taxon-name-part taxon-name-part-type="species" reg="ovata">ovata</tp:taxon-name-part></tp:taxon-name> L. Lectotype (designated here). SRI LANKA. Canton, fl., s.dat., Millet s.n. (G barcode G00164757!; isolectotype: E n.v.).</comment></tp:nomenclature-citation><tp:nomenclature-citation><tp:taxon-name>
                  <tp:taxon-name-part taxon-name-part-type="genus" reg="Pontederia">Pontederia</tp:taxon-name-part>
                  <tp:taxon-name-part taxon-name-part-type="species" reg="cernua">cernua</tp:taxon-name-part>
                </tp:taxon-name><comment>L. <italic>ex</italic> B.D.Jacks., Index Linn. Herb.: 129. 1912, nom. nud.</comment></tp:nomenclature-citation><tp:nomenclature-citation><tp:taxon-name>
                  <tp:taxon-name-part taxon-name-part-type="genus" reg="Pontederia">Pontederia</tp:taxon-name-part>
                  <tp:taxon-name-part taxon-name-part-type="species" reg="alba">alba</tp:taxon-name-part>
                </tp:taxon-name><comment>Buch.-Ham. <italic>ex</italic> Wall., Numer. List: 5095 D. 1831, nom. nud.</comment></tp:nomenclature-citation><tp:nomenclature-citation><tp:taxon-name>
                  <tp:taxon-name-part taxon-name-part-type="genus" reg="Pontederia">Pontederia</tp:taxon-name-part>
                  <tp:taxon-name-part taxon-name-part-type="species" reg="racemosa">racemosa</tp:taxon-name-part>
                </tp:taxon-name><comment>Buch.-Ham. <italic>ex</italic> Wall., Numer. List: 5095C. 1831, nom. nud.</comment></tp:nomenclature-citation><tp:nomenclature-citation><tp:taxon-name>
                  <tp:taxon-name-part taxon-name-part-type="genus" reg="Pontederia">Pontederia</tp:taxon-name-part>
                  <tp:taxon-name-part taxon-name-part-type="species" reg="lanceolata">lanceolata</tp:taxon-name-part>
                </tp:taxon-name><comment>Wall. <italic>ex</italic> Kunth, Enum. Pl. 4: 135. 1843, pro. syn.</comment></tp:nomenclature-citation></tp:nomenclature-citation-list></tp:nomenclature><tp:treatment-sec sec-type="distribution" id="SECID0EHPBK"><title>Distribution.</title><p>Australia, Bangladesh, Cambodia, China, India, Indonesia, Myanmar, Nepal, Sri Lanka, Thailand and Vietnam.</p></tp:treatment-sec><tp:treatment-sec sec-type="Nomenclatural notes" id="SECID0EMPBK"><title>Nomenclatural notes.</title><p><xref ref-type="bibr" rid="B20">Cook (1989)</xref> cites that no suitable specimens, collected by Roxburgh, were found. Nonetheless, according to <xref ref-type="bibr" rid="B109">Stafleu and Cowan (1983)</xref> and <xref ref-type="bibr" rid="B36">Forman (1997)</xref>, many of Roxburgh’s new species described after 1831 were based on specimens at the Wallich Herbarium (currently housed at K). After visiting Kew, we came across a series of specimens at Wallich Herbarium (<italic>Wallich 5096</italic>), collected in the Bengal region (Bangladesh, Myanmar, Nepal and India), that perfectly matched the protologue of <italic><tp:taxon-name><tp:taxon-name-part taxon-name-part-type="genus" reg="Pontederia">P.</tp:taxon-name-part><tp:taxon-name-part taxon-name-part-type="species" reg="plantaginea">plantaginea</tp:taxon-name-part></tp:taxon-name></italic>. One of the herbarium sheets contained several complete flowering specimens in perfect condition. Thus, we designate the gathering under the barcode K001104737, as the lectotype for <italic><tp:taxon-name><tp:taxon-name-part taxon-name-part-type="genus" reg="Pontederia">P.</tp:taxon-name-part><tp:taxon-name-part taxon-name-part-type="species" reg="plantaginea">plantaginea</tp:taxon-name-part></tp:taxon-name></italic>.</p><p><xref ref-type="bibr" rid="B49">Hasskarl (1852)</xref>, when describing <italic><tp:taxon-name><tp:taxon-name-part taxon-name-part-type="genus" reg="Monochoria">M.</tp:taxon-name-part><tp:taxon-name-part taxon-name-part-type="species" reg="junghuhniana">junghuhniana</tp:taxon-name-part></tp:taxon-name></italic>, makes no reference to any specimens. However, the author does mention that his new species is native to Sumatra, near Samas and Opar. After analysing the collection at L, we came across a specimen from exactly the same locality as indicated in the protologue and most likely collected by Junghuhn. Thus, it is designated by us as the lectotype for <italic><tp:taxon-name><tp:taxon-name-part taxon-name-part-type="genus" reg="Monochoria">M.</tp:taxon-name-part><tp:taxon-name-part taxon-name-part-type="species" reg="junghuhniana">junghuhniana</tp:taxon-name-part></tp:taxon-name></italic>.</p></tp:treatment-sec><tp:treatment-sec sec-type="Taxonomical notes" id="SECID0ESRBK"><title>Taxonomical notes.</title><p><italic><tp:taxon-name><tp:taxon-name-part taxon-name-part-type="genus" reg="Monochoria">Monochoria</tp:taxon-name-part><tp:taxon-name-part taxon-name-part-type="species" reg="vaginalis">vaginalis</tp:taxon-name-part></tp:taxon-name></italic>, in its current circumscription (<xref ref-type="bibr" rid="B20">Cook 1989</xref>), is widely morphologically variable and distributed. However, recent studies (<xref ref-type="bibr" rid="B122">Wang et al. 2003</xref>; <xref ref-type="bibr" rid="B117">Tungmunnithum et al. 2016</xref>) have highlighted the need to revisit the species boundaries in this taxon. Recently, <xref ref-type="bibr" rid="B117">Tungmunnithum et al. (2016)</xref> published a thorough morphometric study on <italic><tp:taxon-name><tp:taxon-name-part taxon-name-part-type="genus" reg="Monochoria">M.</tp:taxon-name-part><tp:taxon-name-part taxon-name-part-type="species" reg="vaginalis">vaginalis</tp:taxon-name-part></tp:taxon-name></italic><italic>s.l.</italic> from Thailand and showed that two taxa are easily recognisable. The authors informally recognised <tp:taxon-name><tp:taxon-name-part taxon-name-part-type="genus" reg="Monochoria">M.</tp:taxon-name-part><tp:taxon-name-part taxon-name-part-type="species" reg="vaginalis">vaginalis</tp:taxon-name-part><tp:taxon-name-part taxon-name-part-type="authority">Burm.f.</tp:taxon-name-part><tp:taxon-name-part taxon-name-part-type="infraspecific-rank">var.</tp:taxon-name-part><tp:taxon-name-part taxon-name-part-type="variety" reg="vaginalis">vaginalis</tp:taxon-name-part></tp:taxon-name> and <tp:taxon-name><tp:taxon-name-part taxon-name-part-type="genus" reg="Monochoria">M.</tp:taxon-name-part><tp:taxon-name-part taxon-name-part-type="species" reg="vaginalis">vaginalis</tp:taxon-name-part><tp:taxon-name-part taxon-name-part-type="infraspecific-rank">var.</tp:taxon-name-part><tp:taxon-name-part taxon-name-part-type="variety" reg="angustifolia">angustifolia</tp:taxon-name-part></tp:taxon-name> G.X.Wang as representing each of the recovered morphotypes. Nonetheless, after studying all the names treated as synonyms of <italic><tp:taxon-name><tp:taxon-name-part taxon-name-part-type="genus" reg="Monochoria">M.</tp:taxon-name-part><tp:taxon-name-part taxon-name-part-type="species" reg="vaginalis">vaginalis</tp:taxon-name-part></tp:taxon-name></italic><italic>s.l.</italic> by <xref ref-type="bibr" rid="B20">Cook (1989)</xref>, we concluded that <tp:taxon-name><tp:taxon-name-part taxon-name-part-type="genus" reg="Monochoria">M.</tp:taxon-name-part><tp:taxon-name-part taxon-name-part-type="species" reg="vaginalis">vaginalis</tp:taxon-name-part><tp:taxon-name-part taxon-name-part-type="infraspecific-rank">var.</tp:taxon-name-part><tp:taxon-name-part taxon-name-part-type="variety" reg="angustifolia">angustifolia</tp:taxon-name-part></tp:taxon-name> and <italic><tp:taxon-name><tp:taxon-name-part taxon-name-part-type="genus" reg="Monochoria">M.</tp:taxon-name-part><tp:taxon-name-part taxon-name-part-type="species" reg="junghuhniana">junghuhniana</tp:taxon-name-part></tp:taxon-name></italic> are conspecific to <italic><tp:taxon-name><tp:taxon-name-part taxon-name-part-type="genus" reg="Pontederia">P.</tp:taxon-name-part><tp:taxon-name-part taxon-name-part-type="species" reg="plantaginea">plantaginea</tp:taxon-name-part></tp:taxon-name></italic> Roxb. Thus, <italic><tp:taxon-name><tp:taxon-name-part taxon-name-part-type="genus" reg="Pontederia">P.</tp:taxon-name-part><tp:taxon-name-part taxon-name-part-type="species" reg="plantaginea">plantaginea</tp:taxon-name-part></tp:taxon-name></italic> is here re-established and <tp:taxon-name><tp:taxon-name-part taxon-name-part-type="genus" reg="Monochoria">M.</tp:taxon-name-part><tp:taxon-name-part taxon-name-part-type="species" reg="vaginalis">vaginalis</tp:taxon-name-part><tp:taxon-name-part taxon-name-part-type="infraspecific-rank">var.</tp:taxon-name-part><tp:taxon-name-part taxon-name-part-type="variety" reg="angustifolia">angustifolia</tp:taxon-name-part></tp:taxon-name> and <italic><tp:taxon-name><tp:taxon-name-part taxon-name-part-type="genus" reg="Monochoria">M.</tp:taxon-name-part><tp:taxon-name-part taxon-name-part-type="species" reg="junghuhniana">junghuhniana</tp:taxon-name-part></tp:taxon-name></italic> are treated as synonyms of the latter.</p></tp:treatment-sec><ref-list><ref id="B20"><mixed-citation xmlns:xlink="http://www.w3.org/1999/xlink" xlink:type="simple"><person-group><name name-style="western"><surname>Cook</surname><given-names>CDK</given-names></name></person-group> (<year>1989</year>) Taxonomic revision of <italic><tp:taxon-name><tp:taxon-name-part taxon-name-part-type="genus">Monochoria</tp:taxon-name-part></tp:taxon-name></italic> (<tp:taxon-name><tp:taxon-name-part taxon-name-part-type="family">Pontederiaceae</tp:taxon-name-part></tp:taxon-name>). In: Tan K, et al. (Eds) The Davis &amp; Hedge Festschrift: Plant Taxonomy, Phytogeography, and Related Subjects. Edinburgh University Press, Edinburgh, 149–184.</mixed-citation></ref><ref id="B109"><mixed-citation xmlns:xlink="http://www.w3.org/1999/xlink" xlink:type="simple"><person-group><name name-style="western"><surname>Stafleu</surname><given-names>FA</given-names></name><name name-style="western"><surname>Cowan</surname><given-names>RS</given-names></name></person-group> (<year>1983</year>) <source>Taxonomic literature. A selective guide to botanical publications and collections with dates, commentaries and types (ed. 2, Vol. IV).</source><publisher-name>Regnum Vegetabile 110</publisher-name>, <publisher-loc>Rugell: A.R.G. Gantner Verlag K.G.</publisher-loc>, <size units="page">1214 pp</size>.</mixed-citation></ref><ref id="B36"><mixed-citation xmlns:xlink="http://www.w3.org/1999/xlink" xlink:type="simple"><person-group><name name-style="western"><surname>Forman</surname><given-names>LL</given-names></name></person-group> (<year>1997</year>) <article-title>Notes concerning the typification of names of William Roxburgh’s species of Phanerogams.</article-title><source>Kew Bulletin</source><volume>52</volume>(<issue>3</issue>): <fpage>513</fpage>–<lpage>534</lpage>.</mixed-citation></ref><ref id="B49"><mixed-citation xmlns:xlink="http://www.w3.org/1999/xlink" xlink:type="simple"><person-group><name name-style="western"><surname>Hasskarl</surname><given-names>JC</given-names></name></person-group> (<year>1852</year>) <source>Flora oder Botanische Zeitung, vol. 35.</source><publisher-name>Regensburg</publisher-name>, <publisher-loc>Die Gesellschaft</publisher-loc>, <size units="page">784 pp</size>.</mixed-citation></ref><ref id="B122"><mixed-citation xmlns:xlink="http://www.w3.org/1999/xlink" xlink:type="simple"><person-group><name name-style="western"><surname>Wang</surname><given-names>G-X</given-names></name><name name-style="western"><surname>Li</surname><given-names>W</given-names></name><name name-style="western"><surname>Wan</surname><given-names>X</given-names></name><name name-style="western"><surname>Ito</surname><given-names>M</given-names></name></person-group> (<year>2003</year>) <article-title><tp:taxon-name><tp:taxon-name-part taxon-name-part-type="genus">Monochoria</tp:taxon-name-part><tp:taxon-name-part taxon-name-part-type="species">vaginalis</tp:taxon-name-part><tp:taxon-name-part taxon-name-part-type="infraspecific-rank">var.</tp:taxon-name-part><tp:taxon-name-part taxon-name-part-type="variety">angustifolia</tp:taxon-name-part></tp:taxon-name>, a new variety of the <tp:taxon-name><tp:taxon-name-part taxon-name-part-type="family">Pontederiaceae</tp:taxon-name-part></tp:taxon-name> from Thailand.</article-title><source>Phytotaxonomica Sinica</source><volume>41</volume>: <fpage>569</fpage>–<lpage>572</lpage>.</mixed-citation></ref><ref id="B117"><mixed-citation xmlns:xlink="http://www.w3.org/1999/xlink" xlink:type="simple"><person-group><name name-style="western"><surname>Tungmunnithum</surname><given-names>D</given-names></name><name name-style="western"><surname>Boonkerd</surname><given-names>T</given-names></name><name name-style="western"><surname>Zungsontiporn</surname><given-names>S</given-names></name><name name-style="western"><surname>Tanaka</surname><given-names>N</given-names></name></person-group> (<year>2016</year>) <article-title>Morphological variations among populations of <italic><tp:taxon-name><tp:taxon-name-part taxon-name-part-type="genus">Monochoria</tp:taxon-name-part><tp:taxon-name-part taxon-name-part-type="species">vaginalis</tp:taxon-name-part></tp:taxon-name></italic><italic>s.l.</italic> (<tp:taxon-name><tp:taxon-name-part taxon-name-part-type="family">Pontederiaceae</tp:taxon-name-part></tp:taxon-name>) in Thailand.</article-title><source>Phytotaxa</source><volume>268</volume>(<issue>1</issue>): <fpage>057</fpage>–<lpage>068</lpage>.</mixed-citation></ref></ref-list></tp:taxon-treatment>
