# Supplementary material for: Total evidence phylogeny of Pontederiaceae (Commelinales) sheds light on the necessity of its recircumscription and synopsis of Pontederia L
Source: PhytoKeys. 2018 Aug 29;(108):25–83. doi: 10.3897/phytokeys.108.27652 (PMC6160854; doi:10.3897/phytokeys.108.27652)
Supplement: XML Treatment for Pontederia vaginalis [file phytokeys.108.27652-treatment15.xml]

<!DOCTYPE tp:taxon-treatment
  PUBLIC "-//TaxonX//DTD Taxonomic Treatment Publishing DTD v0 20100105//EN" "tax-treatment-NSO.dtd">
<tp:taxon-treatment xmlns:tp="http://www.plazi.org/taxpub"><tp:treatment-meta><kwd-group><label>Taxon classification</label><kwd><named-content xmlns:xlink="http://www.w3.org/1999/xlink" content-type="kingdom">Plantae</named-content></kwd><kwd><named-content xmlns:xlink="http://www.w3.org/1999/xlink" content-type="order">Commelinales</named-content></kwd><kwd><named-content xmlns:xlink="http://www.w3.org/1999/xlink" content-type="family">Pontederiaceae</named-content></kwd></kwd-group><mixed-citation publication-type="journal"><person-group><name><surname>Pellegrini</surname><given-names>Marco O. O.</given-names></name><name><surname>Horn</surname><given-names>Charles N.</given-names></name><name><surname>Almeida</surname><given-names>Rafael F.</given-names></name></person-group><article-title>Total evidence phylogeny of <tp:taxon-name><tp:taxon-name-part taxon-name-part-type="family">Pontederiaceae</tp:taxon-name-part></tp:taxon-name> (<tp:taxon-name><tp:taxon-name-part taxon-name-part-type="order">Commelinales</tp:taxon-name-part></tp:taxon-name>) sheds light on the necessity of its recircumscription and synopsis of <italic><tp:taxon-name><tp:taxon-name-part taxon-name-part-type="genus" reg="Pontederia">Pontederia</tp:taxon-name-part></tp:taxon-name></italic> L.</article-title><source>PhytoKeys</source><day>29</day><month>8</month><year>2018</year><volume>2018</volume><issue>108</issue><fpage>25</fpage><lpage>83</lpage><pub-id pub-id-type="doi">10.3897/phytokeys.108.27652</pub-id></mixed-citation></tp:treatment-meta><tp:nomenclature><label>2.9.</label><tp:taxon-name>
              <tp:taxon-name-part taxon-name-part-type="genus" reg="Pontederia">Pontederia</tp:taxon-name-part>
              <tp:taxon-name-part taxon-name-part-type="species" reg="vaginalis">vaginalis</tp:taxon-name-part>
            </tp:taxon-name><tp:taxon-authority>Burm.f., Fl. Indica: 80. 1768.</tp:taxon-authority><tp:nomenclature-citation-list><tp:nomenclature-citation><tp:taxon-name>
                  <tp:taxon-name-part taxon-name-part-type="genus" reg="Monochoria">Monochoria</tp:taxon-name-part>
                  <tp:taxon-name-part taxon-name-part-type="species" reg="vaginalis">vaginalis</tp:taxon-name-part>
                </tp:taxon-name><comment>(Burm.f.) C.Presl <italic>ex</italic> Kunth, Enum. Pl. 4: 134. 1843.</comment></tp:nomenclature-citation><tp:nomenclature-citation><tp:taxon-name>
                  <tp:taxon-name-part taxon-name-part-type="genus" reg="Gomphima">Gomphima</tp:taxon-name-part>
                  <tp:taxon-name-part taxon-name-part-type="species" reg="vaginalis">vaginalis</tp:taxon-name-part>
                </tp:taxon-name><comment>(Burm.f.) Raf., Fl. Tellur. 2: 10. 1837.</comment></tp:nomenclature-citation><tp:nomenclature-citation><tp:taxon-name>
                  <tp:taxon-name-part taxon-name-part-type="genus" reg="Monochoria">Monochoria</tp:taxon-name-part>
                  <tp:taxon-name-part taxon-name-part-type="species" reg="hastifolia">hastifolia</tp:taxon-name-part>
                </tp:taxon-name><comment>C.Presl., Reliq. Haenk. 1(2): 127. 1827, nom. illeg. Lectotype (designated by <xref ref-type="bibr" rid="B20">Cook 1989</xref>). INDIA. Ind. Orien., fl., s.dat., W. Roxburgh s.n. (G barcode G00164756!).</comment></tp:nomenclature-citation></tp:nomenclature-citation-list></tp:nomenclature><tp:treatment-sec sec-type="distribution" id="SECID0EVZBK"><title>Distribution.</title><p>Widespread throughout Asia (Afghanistan, Bangladesh, Bhutan, Cambodia, China, India, Indonesia, Iran, Japan, Korea, Laos, Malaysia, Myanmar, Nepal, Pakistan, Philippines, Russia, Sri Lanka, Thailand and Vietnam) and Oceania (Australia, Fiji, Papua New Guinea and Pacific Islands).</p></tp:treatment-sec><ref-list><ref id="B20"><mixed-citation xmlns:xlink="http://www.w3.org/1999/xlink" xlink:type="simple"><person-group><name name-style="western"><surname>Cook</surname><given-names>CDK</given-names></name></person-group> (<year>1989</year>) Taxonomic revision of <italic><tp:taxon-name><tp:taxon-name-part taxon-name-part-type="genus">Monochoria</tp:taxon-name-part></tp:taxon-name></italic> (<tp:taxon-name><tp:taxon-name-part taxon-name-part-type="family">Pontederiaceae</tp:taxon-name-part></tp:taxon-name>). In: Tan K, et al. (Eds) The Davis &amp; Hedge Festschrift: Plant Taxonomy, Phytogeography, and Related Subjects. Edinburgh University Press, Edinburgh, 149–184.</mixed-citation></ref></ref-list></tp:taxon-treatment>
