# Supplementary material for: Total evidence phylogeny of Pontederiaceae (Commelinales) sheds light on the necessity of its recircumscription and synopsis of Pontederia L
Source: PhytoKeys. 2018 Aug 29;(108):25–83. doi: 10.3897/phytokeys.108.27652 (PMC6160854; doi:10.3897/phytokeys.108.27652)
Supplement: XML Treatment for Pontederia subg. Oshunae [file phytokeys.108.27652-treatment17.xml]

<!DOCTYPE tp:taxon-treatment
  PUBLIC "-//TaxonX//DTD Taxonomic Treatment Publishing DTD v0 20100105//EN" "tax-treatment-NSO.dtd">
<tp:taxon-treatment xmlns:tp="http://www.plazi.org/taxpub"><tp:treatment-meta><kwd-group><label>Taxon classification</label><kwd><named-content xmlns:xlink="http://www.w3.org/1999/xlink" content-type="kingdom">Plantae</named-content></kwd><kwd><named-content xmlns:xlink="http://www.w3.org/1999/xlink" content-type="order">Commelinales</named-content></kwd><kwd><named-content xmlns:xlink="http://www.w3.org/1999/xlink" content-type="family">Pontederiaceae</named-content></kwd></kwd-group><mixed-citation publication-type="journal"><person-group><name><surname>Pellegrini</surname><given-names>Marco O. O.</given-names></name><name><surname>Horn</surname><given-names>Charles N.</given-names></name><name><surname>Almeida</surname><given-names>Rafael F.</given-names></name></person-group><article-title>Total evidence phylogeny of <tp:taxon-name><tp:taxon-name-part taxon-name-part-type="family">Pontederiaceae</tp:taxon-name-part></tp:taxon-name> (<tp:taxon-name><tp:taxon-name-part taxon-name-part-type="order">Commelinales</tp:taxon-name-part></tp:taxon-name>) sheds light on the necessity of its recircumscription and synopsis of <italic><tp:taxon-name><tp:taxon-name-part taxon-name-part-type="genus" reg="Pontederia">Pontederia</tp:taxon-name-part></tp:taxon-name></italic> L.</article-title><source>PhytoKeys</source><day>29</day><month>8</month><year>2018</year><volume>2018</volume><issue>108</issue><fpage>25</fpage><lpage>83</lpage><pub-id pub-id-type="doi">10.3897/phytokeys.108.27652</pub-id></mixed-citation></tp:treatment-meta><tp:nomenclature><label>3.</label><tp:taxon-name>
              <tp:taxon-name-part taxon-name-part-type="genus" reg="Pontederia">Pontederia</tp:taxon-name-part>
              <tp:taxon-name-part taxon-name-part-type="infraspecific-rank">subg.</tp:taxon-name-part>
              <tp:taxon-name-part taxon-name-part-type="subgenus" reg="Oshunae">Oshunae</tp:taxon-name-part>
              <object-id xmlns:xlink="http://www.w3.org/1999/xlink" content-type="ipni" xlink:type="simple">urn:lsid:ipni.org:names:77188083-1</object-id>
            </tp:taxon-name><tp:taxon-authority>M.Pell. &amp; C.N.Horn</tp:taxon-authority><tp:taxon-status xmlns:xlink="http://www.w3.org/1999/xlink" xlink:type="simple">subg. nov.</tp:taxon-status><xref ref-type="fig" rid="F7">Fig. 7</xref><tp:nomenclature-citation-list><tp:nomenclature-citation><tp:taxon-name>
                  <tp:taxon-name-part taxon-name-part-type="genus" reg="Piaropus">Piaropus</tp:taxon-name-part>
                </tp:taxon-name><comment>Raf., Fl. Tellur. 2: 81. 1837, nom. rej. Type species. <tp:taxon-name><tp:taxon-name-part taxon-name-part-type="genus" reg="Piaropus">Piaropus</tp:taxon-name-part><tp:taxon-name-part taxon-name-part-type="species" reg="mesomelas">mesomelas</tp:taxon-name-part></tp:taxon-name> Raf., nom. illeg. (≡ <tp:taxon-name><tp:taxon-name-part taxon-name-part-type="genus" reg="Pontederia">Pontederia</tp:taxon-name-part><tp:taxon-name-part taxon-name-part-type="species" reg="crassipes">crassipes</tp:taxon-name-part></tp:taxon-name> Mart.). <bold>Syn. nov.</bold></comment></tp:nomenclature-citation></tp:nomenclature-citation-list></tp:nomenclature><tp:treatment-sec sec-type="type species" id="SECID0E3DCK"><title>Type species.</title><p><italic><tp:taxon-name><tp:taxon-name-part taxon-name-part-type="genus" reg="Pontederia">Pontederia</tp:taxon-name-part><tp:taxon-name-part taxon-name-part-type="species" reg="crassipes">crassipes</tp:taxon-name-part></tp:taxon-name></italic> Mart. [≡ <italic><tp:taxon-name><tp:taxon-name-part taxon-name-part-type="genus" reg="Eichhornia">Eichhornia</tp:taxon-name-part><tp:taxon-name-part taxon-name-part-type="species" reg="crassipes">crassipes</tp:taxon-name-part></tp:taxon-name></italic> (Mart.) Solms].</p></tp:treatment-sec><tp:treatment-sec sec-type="description" id="SECID0EYECK"><title>Description.</title><p><italic>Herbs</italic> perennial, aquatic, free-floating. <italic>Rhizome</italic> short and inconspicuous. <italic>Stems</italic> inconspicuous, unbranched, producing stolons. <italic><tp:taxon-name><tp:taxon-name-part taxon-name-part-type="genus" reg="Sessile">Sessile</tp:taxon-name-part><tp:taxon-name-part taxon-name-part-type="species" reg="leaves">leaves</tp:taxon-name-part></tp:taxon-name></italic> early deciduous. <italic><tp:taxon-name><tp:taxon-name-part taxon-name-part-type="genus" reg="Petiolate">Petiolate</tp:taxon-name-part><tp:taxon-name-part taxon-name-part-type="species" reg="leaves">leaves</tp:taxon-name-part></tp:taxon-name></italic> spirally-alternate, congested at the apex of the stem, emergent, ligule flabellate, petioles inflated, blades broadly ovate to cordate to reniform. <italic>Main florescences (inflorescences)</italic> terminal; inflorescence leaf without an inflated leaf-sheath; basal bract tubular; cincinni alternate, 1(–2)-flowered, sessile, internodes contracted. <italic>Flowers</italic> sessile, tristylous, zygomorphic, non-enantiostylous, perianth connate forming a tube, hypocrateriform, spirally-coiled at post-anthesis, deliquescent and loosely enclosing the developing fruit, 3 superior and 3 inferior, the central superior lobe with a nectar guide, consisting of 1 yellow spot, surrounded by a dark purple to bluish-purple blur; stamens dimorphic, filaments free from each other, J-shaped, glandular-pubescent, anthers dorsifixed, rimose; ovary with 3 fertile locules, multi-ovulate, septal nectaries present, style glandular-pubescent, stigma capitate to trilobate. <italic>Capsules</italic> loculicidal, oblongoid; anthocarp thin, smooth. <italic>Seeds</italic> oblongoid, testa longitudinally winged.</p><fig id="F7" position="float" orientation="portrait"><label>Figure 7.</label><caption><p><tp:taxon-name><tp:taxon-name-part taxon-name-part-type="genus" reg="Pontederia">Pontederia</tp:taxon-name-part><tp:taxon-name-part taxon-name-part-type="infraspecific-rank">subg.</tp:taxon-name-part><tp:taxon-name-part taxon-name-part-type="subgenus" reg="Oshunae">Oshunae</tp:taxon-name-part></tp:taxon-name> M.Pell. &amp; C.N.Horn. <bold>A–B</bold> habit: <bold>A</bold> dense population of the pink-flowered form <bold>B</bold> detail of a population, showing the free-floating rosettes, stolons and inflated petioles <bold>C–D</bold> petiolate leaves: <bold>C</bold> blade <bold>D</bold> detail of a young leaf showing its blade enclosing the inflated petiole of the presiding leaf <bold>E–G</bold> inflorescence: <bold>E</bold> young inflorescence of a lilac-flowered form <bold>F</bold> inflorescence of a lilac-flowered form at anthesis G inflorescence of a pink-flowered form at anthesis <bold>H–J</bold> flowers: <bold>H</bold> oblique view of a lilac flower <bold>I</bold> detail of the nectar guide J detail of the androecium and gynoecium showing the glandular hairs. All photos of <italic><tp:taxon-name><tp:taxon-name-part taxon-name-part-type="genus" reg="Pontederia">P.</tp:taxon-name-part><tp:taxon-name-part taxon-name-part-type="species" reg="crassipes">crassipes</tp:taxon-name-part></tp:taxon-name></italic> Mart.; <bold>A</bold> by C. Willig &amp; L. Nusbaumer <bold>B</bold> by O. Gaubert <bold>C</bold> by K. Pritchard &amp; S.A. Harris, <bold>D–F, H–I</bold> by R. Aguilar and <bold>G</bold> by M.O.O. Pellegrini.</p></caption><graphic xmlns:xlink="http://www.w3.org/1999/xlink" xlink:href="phytokeys-108-025-g007.jpg" position="float" orientation="portrait" xlink:type="simple" id="oo_225723.jpg"/></fig></tp:treatment-sec><tp:treatment-sec sec-type="Circumscription" id="SECID0ESICK"><title>Circumscription.</title><p><tp:taxon-name><tp:taxon-name-part taxon-name-part-type="genus" reg="Pontederia">Pontederia</tp:taxon-name-part><tp:taxon-name-part taxon-name-part-type="infraspecific-rank">subg.</tp:taxon-name-part><tp:taxon-name-part taxon-name-part-type="subgenus" reg="Oshunae">Oshunae</tp:taxon-name-part></tp:taxon-name> is monospecific, being composed solely by <italic><tp:taxon-name><tp:taxon-name-part taxon-name-part-type="genus" reg="Pontederia">P.</tp:taxon-name-part><tp:taxon-name-part taxon-name-part-type="species" reg="crassipes">crassipes</tp:taxon-name-part></tp:taxon-name></italic>.</p></tp:treatment-sec><tp:treatment-sec sec-type="distribution" id="SECID0EQJCK"><title>Distribution.</title><p>Widespread throughout South America.</p></tp:treatment-sec><tp:treatment-sec sec-type="etymology" id="SECID0EVJCK"><title>Etymology.</title><p>The name of this new subgenus derives from the Yoruba words “<italic>Oxum</italic>”, “<italic>Oshun</italic>” and “<italic>Osun</italic>”. These are the names given in the Candomblé religion to the orisha (i.e. a deity that reflects one of the manifestations of God) mother and guardian of freshwater bodies. <tp:taxon-name><tp:taxon-name-part taxon-name-part-type="genus" reg="Oshun">Oshun</tp:taxon-name-part></tp:taxon-name> is known for her beauty and vanity, being also known as the deity of luxury, pleasure, sexuality, fertility, beauty and love. The sole species accepted in <tp:taxon-name><tp:taxon-name-part taxon-name-part-type="genus" reg="Pontederia">Pontederia</tp:taxon-name-part><tp:taxon-name-part taxon-name-part-type="infraspecific-rank">subg.</tp:taxon-name-part><tp:taxon-name-part taxon-name-part-type="subgenus" reg="Oshunae">Oshunae</tp:taxon-name-part></tp:taxon-name> is commonly named “<italic>mãe d’água</italic>” (i.e. mother of the freshwaters) in Brazil, also one of the popular names for <tp:taxon-name><tp:taxon-name-part taxon-name-part-type="genus" reg="Oshun">Oshun</tp:taxon-name-part></tp:taxon-name>. This popular name in Brazil makes reference to the water-hyacinth’s ability to dominate freshwater environments, as well as its ability to produce beautiful flowers.</p></tp:treatment-sec></tp:taxon-treatment>
