# Supplementary material for: Total evidence phylogeny of Pontederiaceae (Commelinales) sheds light on the necessity of its recircumscription and synopsis of Pontederia L
Source: PhytoKeys. 2018 Aug 29;(108):25–83. doi: 10.3897/phytokeys.108.27652 (PMC6160854; doi:10.3897/phytokeys.108.27652)
Supplement: XML Treatment for Pontederia crassipes [file phytokeys.108.27652-treatment18.xml]

<!DOCTYPE tp:taxon-treatment
  PUBLIC "-//TaxonX//DTD Taxonomic Treatment Publishing DTD v0 20100105//EN" "tax-treatment-NSO.dtd">
<tp:taxon-treatment xmlns:tp="http://www.plazi.org/taxpub"><tp:treatment-meta><kwd-group><label>Taxon classification</label><kwd><named-content xmlns:xlink="http://www.w3.org/1999/xlink" content-type="kingdom">Plantae</named-content></kwd><kwd><named-content xmlns:xlink="http://www.w3.org/1999/xlink" content-type="order">Commelinales</named-content></kwd><kwd><named-content xmlns:xlink="http://www.w3.org/1999/xlink" content-type="family">Pontederiaceae</named-content></kwd></kwd-group><mixed-citation publication-type="journal"><person-group><name><surname>Pellegrini</surname><given-names>Marco O. O.</given-names></name><name><surname>Horn</surname><given-names>Charles N.</given-names></name><name><surname>Almeida</surname><given-names>Rafael F.</given-names></name></person-group><article-title>Total evidence phylogeny of <tp:taxon-name><tp:taxon-name-part taxon-name-part-type="family">Pontederiaceae</tp:taxon-name-part></tp:taxon-name> (<tp:taxon-name><tp:taxon-name-part taxon-name-part-type="order">Commelinales</tp:taxon-name-part></tp:taxon-name>) sheds light on the necessity of its recircumscription and synopsis of <italic><tp:taxon-name><tp:taxon-name-part taxon-name-part-type="genus" reg="Pontederia">Pontederia</tp:taxon-name-part></tp:taxon-name></italic> L.</article-title><source>PhytoKeys</source><day>29</day><month>8</month><year>2018</year><volume>2018</volume><issue>108</issue><fpage>25</fpage><lpage>83</lpage><pub-id pub-id-type="doi">10.3897/phytokeys.108.27652</pub-id></mixed-citation></tp:treatment-meta><tp:nomenclature><label>3.1.</label><tp:taxon-name>
              <tp:taxon-name-part taxon-name-part-type="genus" reg="Pontederia">Pontederia</tp:taxon-name-part>
              <tp:taxon-name-part taxon-name-part-type="species" reg="crassipes">crassipes</tp:taxon-name-part>
            </tp:taxon-name><tp:taxon-authority>Mart., Nov. Gen. Sp. Pl. 1: 9. 1823.</tp:taxon-authority><tp:nomenclature-citation-list><tp:nomenclature-citation><tp:taxon-name>
                  <tp:taxon-name-part taxon-name-part-type="genus" reg="Eichhornia">Eichhornia</tp:taxon-name-part>
                  <tp:taxon-name-part taxon-name-part-type="species" reg="crassipes">crassipes</tp:taxon-name-part>
                </tp:taxon-name><comment>(Mart.) Solms, Monogr. Phan. 4: 527. 1883.</comment></tp:nomenclature-citation><tp:nomenclature-citation><tp:taxon-name>
                  <tp:taxon-name-part taxon-name-part-type="genus" reg="Piaropus">Piaropus</tp:taxon-name-part>
                  <tp:taxon-name-part taxon-name-part-type="species" reg="mesomelas">mesomelas</tp:taxon-name-part>
                </tp:taxon-name><comment>Raf., Fl. Tellur. 2: 81. 1837, nom. illeg. Lectotype (designated by <xref ref-type="bibr" rid="B54">Horn 1994</xref>). BRAZIL. Bahia. Provinciae Minas Gerais, in stagnis ad fl. St. Francisci prope Malhada, s.dat., C.F.P. Martius 60 (M barcode M0242217!).</comment></tp:nomenclature-citation></tp:nomenclature-citation-list></tp:nomenclature><tp:treatment-sec sec-type="distribution" id="SECID0ENNCK"><title>Distribution.</title><p>Widespread throughout South America and naturalised worldwide.</p></tp:treatment-sec><ref-list><ref id="B54"><mixed-citation xmlns:xlink="http://www.w3.org/1999/xlink" xlink:type="simple"><person-group><name name-style="western"><surname>Horn</surname><given-names>CN</given-names></name></person-group> (<year>1994</year>) <article-title>197. <tp:taxon-name><tp:taxon-name-part taxon-name-part-type="family">Pontederiaceae</tp:taxon-name-part></tp:taxon-name>.</article-title> In: <person-group><name name-style="western"><surname>Görts-Van Rljn</surname><given-names>ARA</given-names></name></person-group> (<role>Ed.</role>) <issue-title>Flora of the Guianas, Series A: Phanerogams.</issue-title><source>Koeltz Scientific Books, Koenigstein</source>, <fpage>91</fpage>–<lpage>102</lpage>.</mixed-citation></ref></ref-list></tp:taxon-treatment>
