# Supplementary material for: Total evidence phylogeny of Pontederiaceae (Commelinales) sheds light on the necessity of its recircumscription and synopsis of Pontederia L
Source: PhytoKeys. 2018 Aug 29;(108):25–83. doi: 10.3897/phytokeys.108.27652 (PMC6160854; doi:10.3897/phytokeys.108.27652)
Supplement: XML Treatment for Pontederia subg. Eichhornia [file phytokeys.108.27652-treatment19.xml]

<!DOCTYPE tp:taxon-treatment
  PUBLIC "-//TaxonX//DTD Taxonomic Treatment Publishing DTD v0 20100105//EN" "tax-treatment-NSO.dtd">
<tp:taxon-treatment xmlns:tp="http://www.plazi.org/taxpub"><tp:treatment-meta><kwd-group><label>Taxon classification</label><kwd><named-content xmlns:xlink="http://www.w3.org/1999/xlink" content-type="kingdom">Plantae</named-content></kwd><kwd><named-content xmlns:xlink="http://www.w3.org/1999/xlink" content-type="order">Commelinales</named-content></kwd><kwd><named-content xmlns:xlink="http://www.w3.org/1999/xlink" content-type="family">Pontederiaceae</named-content></kwd></kwd-group><mixed-citation publication-type="journal"><person-group><name><surname>Pellegrini</surname><given-names>Marco O. O.</given-names></name><name><surname>Horn</surname><given-names>Charles N.</given-names></name><name><surname>Almeida</surname><given-names>Rafael F.</given-names></name></person-group><article-title>Total evidence phylogeny of <tp:taxon-name><tp:taxon-name-part taxon-name-part-type="family">Pontederiaceae</tp:taxon-name-part></tp:taxon-name> (<tp:taxon-name><tp:taxon-name-part taxon-name-part-type="order">Commelinales</tp:taxon-name-part></tp:taxon-name>) sheds light on the necessity of its recircumscription and synopsis of <italic><tp:taxon-name><tp:taxon-name-part taxon-name-part-type="genus" reg="Pontederia">Pontederia</tp:taxon-name-part></tp:taxon-name></italic> L.</article-title><source>PhytoKeys</source><day>29</day><month>8</month><year>2018</year><volume>2018</volume><issue>108</issue><fpage>25</fpage><lpage>83</lpage><pub-id pub-id-type="doi">10.3897/phytokeys.108.27652</pub-id></mixed-citation></tp:treatment-meta><tp:nomenclature><label>4.</label><tp:taxon-name>
              <tp:taxon-name-part taxon-name-part-type="genus" reg="Pontederia">Pontederia</tp:taxon-name-part>
              <tp:taxon-name-part taxon-name-part-type="infraspecific-rank">subg.</tp:taxon-name-part>
              <tp:taxon-name-part taxon-name-part-type="subgenus" reg="Eichhornia">Eichhornia</tp:taxon-name-part>
              <object-id xmlns:xlink="http://www.w3.org/1999/xlink" content-type="ipni" xlink:type="simple">urn:lsid:ipni.org:names:77188084-1</object-id>
            </tp:taxon-name><tp:taxon-authority>(Kunth) M.Pell. &amp; C.N.Horn</tp:taxon-authority><tp:taxon-status xmlns:xlink="http://www.w3.org/1999/xlink" xlink:type="simple">comb. et stat. nov.</tp:taxon-status><xref ref-type="fig" rid="F8">Fig. 8</xref><tp:nomenclature-citation-list><tp:nomenclature-citation><tp:taxon-name>
                  <tp:taxon-name-part taxon-name-part-type="genus" reg="Eichhornia">Eichhornia</tp:taxon-name-part>
                </tp:taxon-name><comment>Kunth, Enum. Pl. 4: 129. 1843. Type species. <tp:taxon-name><tp:taxon-name-part taxon-name-part-type="genus" reg="Eichhornia">Eichhornia</tp:taxon-name-part><tp:taxon-name-part taxon-name-part-type="species" reg="azurea">azurea</tp:taxon-name-part></tp:taxon-name> (Sw.) Kunth. (≡ <tp:taxon-name><tp:taxon-name-part taxon-name-part-type="genus" reg="Pontederia">P.</tp:taxon-name-part><tp:taxon-name-part taxon-name-part-type="species" reg="azurea">azurea</tp:taxon-name-part></tp:taxon-name> Sw.).</comment></tp:nomenclature-citation><tp:nomenclature-citation><tp:taxon-name>
                  <tp:taxon-name-part taxon-name-part-type="genus" reg="Leptosomus">Leptosomus</tp:taxon-name-part>
                </tp:taxon-name><comment>Schltdl., Abh. Naturf. Ges. Halle 6: 174. 1862. Type species. <tp:taxon-name><tp:taxon-name-part taxon-name-part-type="genus" reg="Leptosomus">Leptosomus</tp:taxon-name-part><tp:taxon-name-part taxon-name-part-type="species" reg="natans">natans</tp:taxon-name-part></tp:taxon-name> (P.Beauv.) Schltdl. (≡ <tp:taxon-name><tp:taxon-name-part taxon-name-part-type="genus" reg="Pontederia">P.</tp:taxon-name-part><tp:taxon-name-part taxon-name-part-type="species" reg="natans">natans</tp:taxon-name-part></tp:taxon-name> P.Beauv.).</comment></tp:nomenclature-citation></tp:nomenclature-citation-list></tp:nomenclature><tp:treatment-sec sec-type="description" id="SECID0EIRCK"><title>Description.</title><p><italic>Herbs</italic> perennial, aquatic, procumbent-emergent. <italic>Rhizome</italic> short and generally inconspicuous. <italic>Stems</italic> trailing, spongy, branched to unbranched. <italic><tp:taxon-name><tp:taxon-name-part taxon-name-part-type="genus" reg="Sessile">Sessile</tp:taxon-name-part><tp:taxon-name-part taxon-name-part-type="species" reg="leaves">leaves</tp:taxon-name-part></tp:taxon-name></italic> late deciduous, sometimes persistent in mature plants. <italic><tp:taxon-name><tp:taxon-name-part taxon-name-part-type="genus" reg="Petiolate">Petiolate</tp:taxon-name-part><tp:taxon-name-part taxon-name-part-type="species" reg="leaves">leaves</tp:taxon-name-part></tp:taxon-name></italic> distichously-alternate, evenly distributed along stem, emergent, ligule truncate, petioles not-inflated, blades cordate to ovate or obovate to broadly obovate to rounded. <italic>Main florescences (inflorescences)</italic> axillary or terminal, pedunculate; inflorescence leaf without an inflated leaf-sheath; basal bract tubular; cincinni alternate, 1–3-flowered, sessile to subsessile, internodes contracted. <italic>Flowers</italic> sessile, chasmogamous, tristylous or pseudo-homostylous, zygomorphic, non-enantiostylous, perianth connate forming a tube, infundibuliform, revolute at post-anthesis, deliquescent and loosely enclosing the developing fruit, lobes 3 superior and 3 inferior, rarely 5 superior and 1 inferior, the central superior lobe with a nectar guide, consisting of 2 yellowish-green to green spots, generally surrounded by a dark purple to bluish-purple, rarely white blur, coiling or post-anthesis; stamens dimorphic, filaments free from each other, J-shaped, glandular-pubescent, anthers dorsifixed, rimose; ovary with 3 fertile locules, multi-ovulate, septal nectaries present, style glabrous, stigma capitate to trilobate. <italic>Capsules</italic> loculicidal or with irregular dehiscence, ellipsoid to oblongoid; anthocarp thin, smooth. <italic>Seeds</italic> subglobose to broadly oblongoid, testa longitudinally winged.</p><fig id="F8" position="float" orientation="portrait"><label>Figure 8.</label><caption><p><tp:taxon-name><tp:taxon-name-part taxon-name-part-type="genus" reg="Pontederia">Pontederia</tp:taxon-name-part><tp:taxon-name-part taxon-name-part-type="infraspecific-rank">subg.</tp:taxon-name-part><tp:taxon-name-part taxon-name-part-type="subgenus" reg="Eichhornia">Eichhornia</tp:taxon-name-part></tp:taxon-name> (Kunth) M.Pell. &amp; C.N.Horn. <bold>A–B</bold> habit: <bold>A</bold> habit of <italic><tp:taxon-name><tp:taxon-name-part taxon-name-part-type="genus" reg="Pontederia">P.</tp:taxon-name-part><tp:taxon-name-part taxon-name-part-type="species" reg="heterosperma">heterosperma</tp:taxon-name-part></tp:taxon-name></italic> (Alexander) M.Pell. &amp; C.N.Horn, showing the emerged petiolate leaves <bold>B</bold> habit of <italic><tp:taxon-name><tp:taxon-name-part taxon-name-part-type="genus" reg="Pontederia">P.</tp:taxon-name-part><tp:taxon-name-part taxon-name-part-type="species" reg="diversifolia">diversifolia</tp:taxon-name-part></tp:taxon-name></italic> (Vahl) M.Pell. &amp; C.N.Horn, showing the floating petiolate leaves <bold>C–F</bold> inflorescence: <bold>C</bold> 2–3-flowered inflorescences of <italic><tp:taxon-name><tp:taxon-name-part taxon-name-part-type="genus" reg="Pontederia">P.</tp:taxon-name-part><tp:taxon-name-part taxon-name-part-type="species" reg="diversifolia">diversifolia</tp:taxon-name-part></tp:taxon-name></italic>, showing the flowers with a yellow nectar guide in the posterior perianth lobes <bold>D</bold> 1-flowered inflorescence of <italic><tp:taxon-name><tp:taxon-name-part taxon-name-part-type="genus" reg="Pontederia">P.</tp:taxon-name-part><tp:taxon-name-part taxon-name-part-type="species" reg="natans">natans</tp:taxon-name-part></tp:taxon-name></italic> P.Beauv., showing the lack of a nectar guide <bold>E</bold> inflorescence of <italic><tp:taxon-name><tp:taxon-name-part taxon-name-part-type="genus" reg="Pontederia">P.</tp:taxon-name-part><tp:taxon-name-part taxon-name-part-type="species" reg="heterosperma">heterosperma</tp:taxon-name-part></tp:taxon-name></italic>, showing the lack of nectar guides in the posterior perianth lobes <bold>F</bold> morphological variation of inflorescences and perianth colour of <italic><tp:taxon-name><tp:taxon-name-part taxon-name-part-type="genus" reg="Pontederia">P.</tp:taxon-name-part><tp:taxon-name-part taxon-name-part-type="species" reg="azurea">azurea</tp:taxon-name-part></tp:taxon-name></italic> Sw <bold>G</bold> front view of a flower of <italic><tp:taxon-name><tp:taxon-name-part taxon-name-part-type="genus" reg="Pontederia">P.</tp:taxon-name-part><tp:taxon-name-part taxon-name-part-type="species" reg="azurea">azurea</tp:taxon-name-part></tp:taxon-name></italic> H front view of a flower of <italic><tp:taxon-name><tp:taxon-name-part taxon-name-part-type="genus" reg="Pontederia">P.</tp:taxon-name-part><tp:taxon-name-part taxon-name-part-type="species" reg="natans">natans</tp:taxon-name-part></tp:taxon-name></italic>. <bold>A, B</bold> by O. Gaubert <bold>C</bold> by A.S. Castro <bold>D</bold> by P. Birnbaum <bold>E</bold> by H. Medeiros <bold>F</bold> by L.O.A. Teixeira <bold>G</bold> by M.O.O. Pellegrini and I by T.C. Buruwate.</p></caption><graphic xmlns:xlink="http://www.w3.org/1999/xlink" xlink:href="phytokeys-108-025-g008.jpg" position="float" orientation="portrait" xlink:type="simple" id="oo_225724.jpg"/></fig></tp:treatment-sec><tp:treatment-sec sec-type="Circumscription" id="SECID0EUXCK"><title>Circumscription.</title><p><tp:taxon-name><tp:taxon-name-part taxon-name-part-type="genus" reg="Pontederia">Pontederia</tp:taxon-name-part><tp:taxon-name-part taxon-name-part-type="infraspecific-rank">subg.</tp:taxon-name-part><tp:taxon-name-part taxon-name-part-type="subgenus" reg="Eichhornia">Eichhornia</tp:taxon-name-part></tp:taxon-name> is composed of four species. All species occur in permanently or seasonal water bodies, growing as procumbent-emergent and resembling in habit some members of <tp:taxon-name><tp:taxon-name-part taxon-name-part-type="genus" reg="Pontederia">P.</tp:taxon-name-part><tp:taxon-name-part taxon-name-part-type="infraspecific-rank">subg.</tp:taxon-name-part><tp:taxon-name-part taxon-name-part-type="subgenus" reg="Monochoria">Monochoria</tp:taxon-name-part></tp:taxon-name> and <tp:taxon-name><tp:taxon-name-part taxon-name-part-type="genus" reg="Pontederia">P.</tp:taxon-name-part><tp:taxon-name-part taxon-name-part-type="infraspecific-rank">subg.</tp:taxon-name-part><tp:taxon-name-part taxon-name-part-type="subgenus" reg="Pontederia">Pontederia</tp:taxon-name-part></tp:taxon-name>. The members of this subgenus are peculiar within <italic><tp:taxon-name><tp:taxon-name-part taxon-name-part-type="genus" reg="Pontederia">Pontederia</tp:taxon-name-part></tp:taxon-name></italic><italic>s.l.</italic> due to their late deciduous sessile leaves (sometimes persistent throughout the plant’s entire lifespan), perianth infundibuliform, revolute at post-anthesis, deliquescent and loosely enclosing the developing fruit, glandular-pubescent filaments, glabrous styles and anthocarp thin and smooth.</p></tp:treatment-sec><tp:treatment-sec sec-type="distribution" id="SECID0ETZCK"><title>Distribution.</title><p>Mainly Neotropical, except for <italic><tp:taxon-name><tp:taxon-name-part taxon-name-part-type="genus" reg="Pontederia">P.</tp:taxon-name-part><tp:taxon-name-part taxon-name-part-type="species" reg="natans">natans</tp:taxon-name-part></tp:taxon-name></italic>, which is restricted to continental Africa and Madagascar.</p></tp:treatment-sec></tp:taxon-treatment>
