# Supplementary material for: Total evidence phylogeny of Pontederiaceae (Commelinales) sheds light on the necessity of its recircumscription and synopsis of Pontederia L
Source: PhytoKeys. 2018 Aug 29;(108):25–83. doi: 10.3897/phytokeys.108.27652 (PMC6160854; doi:10.3897/phytokeys.108.27652)
Supplement: XML Treatment for Pontederia natans [file phytokeys.108.27652-treatment23.xml]

<!DOCTYPE tp:taxon-treatment
  PUBLIC "-//TaxonX//DTD Taxonomic Treatment Publishing DTD v0 20100105//EN" "tax-treatment-NSO.dtd">
<tp:taxon-treatment xmlns:tp="http://www.plazi.org/taxpub"><tp:treatment-meta><kwd-group><label>Taxon classification</label><kwd><named-content xmlns:xlink="http://www.w3.org/1999/xlink" content-type="kingdom">Plantae</named-content></kwd><kwd><named-content xmlns:xlink="http://www.w3.org/1999/xlink" content-type="order">Commelinales</named-content></kwd><kwd><named-content xmlns:xlink="http://www.w3.org/1999/xlink" content-type="family">Pontederiaceae</named-content></kwd></kwd-group><mixed-citation publication-type="journal"><person-group><name><surname>Pellegrini</surname><given-names>Marco O. O.</given-names></name><name><surname>Horn</surname><given-names>Charles N.</given-names></name><name><surname>Almeida</surname><given-names>Rafael F.</given-names></name></person-group><article-title>Total evidence phylogeny of <tp:taxon-name><tp:taxon-name-part taxon-name-part-type="family">Pontederiaceae</tp:taxon-name-part></tp:taxon-name> (<tp:taxon-name><tp:taxon-name-part taxon-name-part-type="order">Commelinales</tp:taxon-name-part></tp:taxon-name>) sheds light on the necessity of its recircumscription and synopsis of <italic><tp:taxon-name><tp:taxon-name-part taxon-name-part-type="genus" reg="Pontederia">Pontederia</tp:taxon-name-part></tp:taxon-name></italic> L.</article-title><source>PhytoKeys</source><day>29</day><month>8</month><year>2018</year><volume>2018</volume><issue>108</issue><fpage>25</fpage><lpage>83</lpage><pub-id pub-id-type="doi">10.3897/phytokeys.108.27652</pub-id></mixed-citation></tp:treatment-meta><tp:nomenclature><label>4.4.</label><tp:taxon-name>
              <tp:taxon-name-part taxon-name-part-type="genus" reg="Pontederia">Pontederia</tp:taxon-name-part>
              <tp:taxon-name-part taxon-name-part-type="species" reg="natans">natans</tp:taxon-name-part>
            </tp:taxon-name><tp:taxon-authority>P.Beauv., Fl. Oware 2: 18. 1807.</tp:taxon-authority><tp:nomenclature-citation-list><tp:nomenclature-citation><tp:taxon-name>
                  <tp:taxon-name-part taxon-name-part-type="genus" reg="Eichhornia">Eichhornia</tp:taxon-name-part>
                  <tp:taxon-name-part taxon-name-part-type="species" reg="natans">natans</tp:taxon-name-part>
                </tp:taxon-name><comment>(P.Beauv.) Solms, Abh. Naturwiss. Vereins Bremen 7: 254. 1882.</comment></tp:nomenclature-citation><tp:nomenclature-citation><tp:taxon-name>
                  <tp:taxon-name-part taxon-name-part-type="genus" reg="Leptosomus">Leptosomus</tp:taxon-name-part>
                  <tp:taxon-name-part taxon-name-part-type="species" reg="natans">natans</tp:taxon-name-part>
                </tp:taxon-name><comment>(P.Beauv.) Schltdl., Abh. Naturf. Ges. Halle 6: 174. 1862. Lectotype (designated here). NIGERIA. Benin, fleuve Formosa, fl., fr., s.dat., A.M.F. Palisot de Beauvois s.n. (G on 3ex barcode G00418251!; isolectotype: G-DC on 4ex GDC048496!).</comment></tp:nomenclature-citation></tp:nomenclature-citation-list></tp:nomenclature><tp:treatment-sec sec-type="distribution" id="SECID0EHJDK"><title>Distribution.</title><p>Angola, Benin, Botswana, Burkina Faso, Cameroon, Central African Republic, Chad, Congo, Egypt, Ethiopia, Gabon, Gambia, Ghana, Guinea, Guinea-Bissau, Ivory Coast, Liberia, Madagascar, Mali, Mozambique, Niger, Nigeria, Rwanda, Senegal, Sierra Leone, South Sudan, Sudan, Tanzania, Togo, Uganda, Zaire, Zambia and Zimbabwe.</p></tp:treatment-sec><tp:treatment-sec sec-type="Nomenclatural notes" id="SECID0EMJDK"><title>Nomenclatural notes.</title><p>When describing <italic><tp:taxon-name><tp:taxon-name-part taxon-name-part-type="genus" reg="Pontederia">P.</tp:taxon-name-part><tp:taxon-name-part taxon-name-part-type="species" reg="natans">natans</tp:taxon-name-part></tp:taxon-name></italic>, <xref ref-type="bibr" rid="B73">Palisot de Beauvois (1807)</xref> comments that his new species is common at the margins of the Formosa River (currently called Benin River). After analysing specimens from G and G-DC herbarium, we came across two specimens, mounted on seven sheets. The specimen GDC048496 is mounted on four sheets, composed of several flowering and fruiting specimens, with an extremely detailed annotation in the handwriting of Palisot de Beauvois. Nonetheless, the specimen G00418251 is mounted on three sheets, with the second sheet possessing a detached petiolate leaf and a copy of the original illustration and the third possessing the specimen on which the illustration was based. Thus, the G00418251 specimen is the obvious choice for a lectotype.</p></tp:treatment-sec><tp:treatment-sec sec-type="Taxonomical notes" id="SECID0EBKDK"><title>Taxonomical notes.</title><p>The African <italic><tp:taxon-name><tp:taxon-name-part taxon-name-part-type="genus" reg="Eichhornia">E.</tp:taxon-name-part><tp:taxon-name-part taxon-name-part-type="species" reg="natans">natans</tp:taxon-name-part></tp:taxon-name></italic> (≡ <italic><tp:taxon-name><tp:taxon-name-part taxon-name-part-type="genus" reg="Pontederia">P.</tp:taxon-name-part><tp:taxon-name-part taxon-name-part-type="species" reg="natans">natans</tp:taxon-name-part></tp:taxon-name></italic>) is currently treated as a synonym of the Neotropical <italic><tp:taxon-name><tp:taxon-name-part taxon-name-part-type="genus" reg="Eichhornia">Eichhornia</tp:taxon-name-part><tp:taxon-name-part taxon-name-part-type="species" reg="diversifolia">diversifolia</tp:taxon-name-part></tp:taxon-name></italic> (≡ <italic><tp:taxon-name><tp:taxon-name-part taxon-name-part-type="genus" reg="Pontederia">P.</tp:taxon-name-part><tp:taxon-name-part taxon-name-part-type="species" reg="diversifolia">diversifolia</tp:taxon-name-part></tp:taxon-name></italic>) by all online databases (i.e. <xref ref-type="bibr" rid="B29">eMonocot 2010</xref>; <xref ref-type="bibr" rid="B114">The Plant List 2013</xref>; <xref ref-type="bibr" rid="B40">Govaerts 2018</xref>; <xref ref-type="bibr" rid="B116">Tropicos.org 2018</xref>). Nonetheless, as indicated in our identification key (see above), both species can be easily differentiated based on the number of flowers per inflorescence, floral diameter, presence or absence of a nectar guide, pubescence of the filaments and capsule dehiscence. Thus, <italic><tp:taxon-name><tp:taxon-name-part taxon-name-part-type="genus" reg="Pontederia">P.</tp:taxon-name-part><tp:taxon-name-part taxon-name-part-type="species" reg="natans">natans</tp:taxon-name-part></tp:taxon-name></italic> is here re-established.</p></tp:treatment-sec><ref-list><ref id="B73"><mixed-citation xmlns:xlink="http://www.w3.org/1999/xlink" xlink:type="simple"><person-group><name name-style="western"><surname>Palisot de Beauvois</surname><given-names>AMFJ</given-names></name></person-group> (<year>1807</year>) <source>Flore d’Oware et de Benin, en Afrique, Tome 2.</source><publisher-name>De L’Imprimerie de Fain et Compagnie</publisher-name>, <publisher-loc>Paris</publisher-loc>, <size units="page">95 pp</size>.</mixed-citation></ref><ref id="B29"><mixed-citation xmlns:xlink="http://www.w3.org/1999/xlink" xlink:type="simple"><institution xlink:type="simple">eMonocot</institution> (<year>2010</year>) eMonocot (Version 1.0.2). <ext-link xlink:type="simple" ext-link-type="uri" xlink:href="http://e-monocot.org">http://e-monocot.org</ext-link> [accessed: 1.6.2018]</mixed-citation></ref><ref id="B114"><mixed-citation xmlns:xlink="http://www.w3.org/1999/xlink" xlink:type="simple"><institution xlink:type="simple">The Plant List</institution> (<year>2013</year>) The Plant List (Version 1.1). <ext-link xlink:type="simple" ext-link-type="uri" xlink:href="http://www.theplantlist.org">http://www.theplantlist.org</ext-link> [accessed: 3.10.2018]</mixed-citation></ref><ref id="B40"><mixed-citation xmlns:xlink="http://www.w3.org/1999/xlink" xlink:type="simple"><person-group><name name-style="western"><surname>Govaerts</surname><given-names>R</given-names></name></person-group> (<year>2018</year>) World Checklist of <tp:taxon-name><tp:taxon-name-part taxon-name-part-type="family">Pontederiaceae</tp:taxon-name-part></tp:taxon-name>. Facilitated by the Royal Botanic Gardens, Kew. <ext-link xlink:type="simple" ext-link-type="uri" xlink:href="http://wcsp.science.kew.org/">http://wcsp.science.kew.org/</ext-link> [accessed: 2.5.2018]</mixed-citation></ref><ref id="B116"><mixed-citation xmlns:xlink="http://www.w3.org/1999/xlink" xlink:type="simple"><institution xlink:type="simple">Tropicos.org</institution> (<year>2018</year>) Tropicos. Missouri Botanical Garden. <ext-link xlink:type="simple" ext-link-type="uri" xlink:href="http://www.tropicos.org/">http://www.tropicos.org/</ext-link> [accessed: 2.26.2018]</mixed-citation></ref></ref-list></tp:taxon-treatment>
