# Supplementary material for: Total evidence phylogeny of Pontederiaceae (Commelinales) sheds light on the necessity of its recircumscription and synopsis of Pontederia L
Source: PhytoKeys. 2018 Aug 29;(108):25–83. doi: 10.3897/phytokeys.108.27652 (PMC6160854; doi:10.3897/phytokeys.108.27652)
Supplement: XML Treatment for Pontederia L. subg. Pontederia [file phytokeys.108.27652-treatment24.xml]

<!DOCTYPE tp:taxon-treatment
  PUBLIC "-//TaxonX//DTD Taxonomic Treatment Publishing DTD v0 20100105//EN" "tax-treatment-NSO.dtd">
<tp:taxon-treatment xmlns:tp="http://www.plazi.org/taxpub"><tp:treatment-meta><kwd-group><label>Taxon classification</label><kwd><named-content xmlns:xlink="http://www.w3.org/1999/xlink" content-type="kingdom">Plantae</named-content></kwd><kwd><named-content xmlns:xlink="http://www.w3.org/1999/xlink" content-type="order">Commelinales</named-content></kwd><kwd><named-content xmlns:xlink="http://www.w3.org/1999/xlink" content-type="family">Pontederiaceae</named-content></kwd></kwd-group><mixed-citation publication-type="journal"><person-group><name><surname>Pellegrini</surname><given-names>Marco O. O.</given-names></name><name><surname>Horn</surname><given-names>Charles N.</given-names></name><name><surname>Almeida</surname><given-names>Rafael F.</given-names></name></person-group><article-title>Total evidence phylogeny of <tp:taxon-name><tp:taxon-name-part taxon-name-part-type="family">Pontederiaceae</tp:taxon-name-part></tp:taxon-name> (<tp:taxon-name><tp:taxon-name-part taxon-name-part-type="order">Commelinales</tp:taxon-name-part></tp:taxon-name>) sheds light on the necessity of its recircumscription and synopsis of <italic><tp:taxon-name><tp:taxon-name-part taxon-name-part-type="genus" reg="Pontederia">Pontederia</tp:taxon-name-part></tp:taxon-name></italic> L.</article-title><source>PhytoKeys</source><day>29</day><month>8</month><year>2018</year><volume>2018</volume><issue>108</issue><fpage>25</fpage><lpage>83</lpage><pub-id pub-id-type="doi">10.3897/phytokeys.108.27652</pub-id></mixed-citation></tp:treatment-meta><tp:nomenclature><label>5.</label><tp:taxon-name>
              <tp:taxon-name-part taxon-name-part-type="genus" reg="Pontederia">Pontederia</tp:taxon-name-part>
              <tp:taxon-name-part taxon-name-part-type="authority">L.</tp:taxon-name-part>
              <tp:taxon-name-part taxon-name-part-type="infraspecific-rank">subg.</tp:taxon-name-part>
              <tp:taxon-name-part taxon-name-part-type="subgenus" reg="Pontederia">Pontederia</tp:taxon-name-part>
            </tp:taxon-name><xref ref-type="fig" rid="F9">Fig. 9</xref><tp:nomenclature-citation-list><tp:nomenclature-citation><tp:taxon-name>
                  <tp:taxon-name-part taxon-name-part-type="genus" reg="Michelia">Michelia</tp:taxon-name-part>
                </tp:taxon-name><comment>Adans., Fam. Pl. 2: 201. 1763, nom. illeg. Type species (designated here). <tp:taxon-name><tp:taxon-name-part taxon-name-part-type="genus" reg="Pontederia">Pontederia</tp:taxon-name-part><tp:taxon-name-part taxon-name-part-type="species" reg="cordata">cordata</tp:taxon-name-part></tp:taxon-name> L.</comment></tp:nomenclature-citation><tp:nomenclature-citation><tp:taxon-name>
                  <tp:taxon-name-part taxon-name-part-type="genus" reg="Narukila">Narukila</tp:taxon-name-part>
                </tp:taxon-name><comment>Adans., Fam. Pl. 2: 54. 1763, nom. illeg. Type species (designated here). <tp:taxon-name><tp:taxon-name-part taxon-name-part-type="genus" reg="Narukila">Narukila</tp:taxon-name-part><tp:taxon-name-part taxon-name-part-type="species" reg="cordata">cordata</tp:taxon-name-part></tp:taxon-name> (L.) Nieuwl. (≡ <tp:taxon-name><tp:taxon-name-part taxon-name-part-type="genus" reg="Pontederia">P.</tp:taxon-name-part><tp:taxon-name-part taxon-name-part-type="species" reg="cordata">cordata</tp:taxon-name-part></tp:taxon-name> L.).</comment></tp:nomenclature-citation><tp:nomenclature-citation><tp:taxon-name>
                  <tp:taxon-name-part taxon-name-part-type="genus" reg="Pontederaea">Pontederaea</tp:taxon-name-part>
                </tp:taxon-name><comment>Kuntze, Revis. Gen. Pl. 2: 718. 1891, orth. var.</comment></tp:nomenclature-citation><tp:nomenclature-citation><tp:taxon-name>
                  <tp:taxon-name-part taxon-name-part-type="genus" reg="Pontederas">Pontederas</tp:taxon-name-part>
                </tp:taxon-name><comment>Hoffmanns., Verz. Pfl.: 137. 1824, orth. var.</comment></tp:nomenclature-citation><tp:nomenclature-citation><tp:taxon-name>
                  <tp:taxon-name-part taxon-name-part-type="genus" reg="Reussia">Reussia</tp:taxon-name-part>
                </tp:taxon-name><comment>Endl., Gen. Pl.: 139. 1836. Type species (designated by <xref ref-type="bibr" rid="B64">Lowden 1973</xref>). <tp:taxon-name><tp:taxon-name-part taxon-name-part-type="genus" reg="Reussia">Reussia</tp:taxon-name-part><tp:taxon-name-part taxon-name-part-type="species" reg="triflora">triflora</tp:taxon-name-part></tp:taxon-name> Endl. <italic>ex</italic> Seub. [≡ <tp:taxon-name><tp:taxon-name-part taxon-name-part-type="genus" reg="Pontederia">P.</tp:taxon-name-part><tp:taxon-name-part taxon-name-part-type="species" reg="triflora">triflora</tp:taxon-name-part></tp:taxon-name> (Endl. <italic>ex</italic> Seub.) G.Agostini et al.].</comment></tp:nomenclature-citation><tp:nomenclature-citation><tp:taxon-name>
                  <tp:taxon-name-part taxon-name-part-type="genus" reg="Unisema">Unisema</tp:taxon-name-part>
                </tp:taxon-name><comment>Raf. Med. Repos. 5: 352. 1808, nom. illeg. Type species. <tp:taxon-name><tp:taxon-name-part taxon-name-part-type="genus" reg="Unisema">Unisema</tp:taxon-name-part><tp:taxon-name-part taxon-name-part-type="species" reg="obtusifolia">obtusifolia</tp:taxon-name-part></tp:taxon-name> (Raf.) Raf. (≡ <tp:taxon-name><tp:taxon-name-part taxon-name-part-type="genus" reg="Pontederia">P.</tp:taxon-name-part><tp:taxon-name-part taxon-name-part-type="species" reg="cordata">cordata</tp:taxon-name-part></tp:taxon-name> L.).</comment></tp:nomenclature-citation><tp:nomenclature-citation><tp:taxon-name>
                  <tp:taxon-name-part taxon-name-part-type="genus" reg="Umsema">Umsema</tp:taxon-name-part>
                </tp:taxon-name><comment>Raf. Med. Repos. 5: 352 1808, orth. var.</comment></tp:nomenclature-citation><tp:nomenclature-citation><tp:taxon-name>
                  <tp:taxon-name-part taxon-name-part-type="genus" reg="Unisemma">Unisemma</tp:taxon-name-part>
                </tp:taxon-name><comment>D.A.Godron, in Orbigny CVD, Dict. Univ. Hist. Nat.: 761. 1848, orth. var.</comment></tp:nomenclature-citation></tp:nomenclature-citation-list></tp:nomenclature><tp:treatment-sec sec-type="description" id="SECID0E2SDK"><title>Description.</title><p><italic>Herbs</italic> perennial or annual, aquatic to amphibious, erect-emergent or procumbent-emergent. <italic>Rhizome</italic> short and generally inconspicuous. <italic>Stems</italic> erect or trailing, spongy, unbranched to branching only at the base to branched. <italic><tp:taxon-name><tp:taxon-name-part taxon-name-part-type="genus" reg="Sessile">Sessile</tp:taxon-name-part><tp:taxon-name-part taxon-name-part-type="species" reg="leaves">leaves</tp:taxon-name-part></tp:taxon-name></italic> early deciduous. <italic><tp:taxon-name><tp:taxon-name-part taxon-name-part-type="genus" reg="Petiolate">Petiolate</tp:taxon-name-part><tp:taxon-name-part taxon-name-part-type="species" reg="leaves">leaves</tp:taxon-name-part></tp:taxon-name></italic> distichously-alternate, evenly distributed along the stem or congested at the apex of the stem, emergent, ligule truncate, petioles not-inflated, blades cordate to broadly cordate, rarely elliptic to lanceolate or narrowly ovate. <italic>Main florescences (inflorescences)</italic> terminal, sessile or pedunculate; inflorescence leaf without an inflated leaf-sheath; basal bract flat; cincinni alternate, 1–3-flowered, sessile to shortly-pedunculate, internodes contracted. <italic>Flowers</italic> sessile, tristylous, zygomorphic, non-enantiostylous, perianth connate forming a tube, infundibuliform, revolute at post-anthesis, non-deliquescent and loosely enclosing the developing fruit, lobes 3 superior and 3 inferior, rarely 5 superior and 1 inferior, the central superior lobe with a nectar guide, consisting of 2 yellowish-green to green spots, generally surrounded by a dark purple to bluish-purple, rarely white blur, coiling or post-anthesis; stamens dimorphic, filaments free from each other, J-shaped, glandular-pubescent, anthers dorsifixed, rimose; ovary with 1 fertile locule, 1-ovulate, septal nectaries present, style glandular-pubescent or glabrous, stigma truncate or capitate or trilobate. <italic>Achene</italic> ovoid or pyriform; anthocarp hardened, ridged, ridges sinuate, toothed or echinate. <italic>Seeds</italic> curved narrowly ovoid or ovoid, testa smooth.</p><fig id="F9" position="float" orientation="portrait"><label>Figure 9.</label><caption><p><tp:taxon-name><tp:taxon-name-part taxon-name-part-type="genus" reg="Pontederia">Pontederia</tp:taxon-name-part><tp:taxon-name-part taxon-name-part-type="authority">L.</tp:taxon-name-part><tp:taxon-name-part taxon-name-part-type="infraspecific-rank">subg.</tp:taxon-name-part><tp:taxon-name-part taxon-name-part-type="subgenus" reg="Pontederia">Pontederia</tp:taxon-name-part></tp:taxon-name>. <bold>A–C</bold> habit: <bold>A</bold> dense population of <italic><tp:taxon-name><tp:taxon-name-part taxon-name-part-type="genus" reg="Pontederia">P.</tp:taxon-name-part><tp:taxon-name-part taxon-name-part-type="species" reg="parviflora">parviflora</tp:taxon-name-part></tp:taxon-name></italic> Alexander <bold>B</bold> population of <italic><tp:taxon-name><tp:taxon-name-part taxon-name-part-type="genus" reg="Pontederia">P.</tp:taxon-name-part><tp:taxon-name-part taxon-name-part-type="species" reg="ovalis">ovalis</tp:taxon-name-part></tp:taxon-name></italic> Mart. <italic>ex</italic> Schult. &amp; Schult.f. <bold>C</bold> habit of <italic><tp:taxon-name><tp:taxon-name-part taxon-name-part-type="genus" reg="Pontederia">P.</tp:taxon-name-part><tp:taxon-name-part taxon-name-part-type="species" reg="rotundifolia">rotundifolia</tp:taxon-name-part></tp:taxon-name></italic> L.f. <bold>D–E</bold> petiolate leaves: <bold>D</bold> blade of <italic><tp:taxon-name><tp:taxon-name-part taxon-name-part-type="genus" reg="Pontederia">P.</tp:taxon-name-part><tp:taxon-name-part taxon-name-part-type="species" reg="rotundifolia">rotundifolia</tp:taxon-name-part></tp:taxon-name></italic><bold>E</bold> blade of <italic><tp:taxon-name><tp:taxon-name-part taxon-name-part-type="genus" reg="Pontederia">P.</tp:taxon-name-part><tp:taxon-name-part taxon-name-part-type="species" reg="parviflora">parviflora</tp:taxon-name-part></tp:taxon-name></italic><bold>F–H</bold> inflorescences: <bold>F</bold> inflorescence of <italic><tp:taxon-name><tp:taxon-name-part taxon-name-part-type="genus" reg="Pontederia">P.</tp:taxon-name-part><tp:taxon-name-part taxon-name-part-type="species" reg="cordata">cordata</tp:taxon-name-part></tp:taxon-name></italic> L., showing flowers with two yellow nectar guides in the posterior perianth lobes <bold>G</bold> inflorescence of <italic><tp:taxon-name><tp:taxon-name-part taxon-name-part-type="genus" reg="Pontederia">P.</tp:taxon-name-part><tp:taxon-name-part taxon-name-part-type="species" reg="parviflora">parviflora</tp:taxon-name-part></tp:taxon-name></italic>, showing flowers with a sole yellow nectar guide in the posterior perianth lobes <bold>H</bold> inflorescence of <italic><tp:taxon-name><tp:taxon-name-part taxon-name-part-type="genus" reg="Pontederia">P.</tp:taxon-name-part><tp:taxon-name-part taxon-name-part-type="species" reg="rotudifolia">rotudifolia</tp:taxon-name-part></tp:taxon-name></italic>, showing a lilac-flowered form <bold>I</bold> oblique view of a flower of <italic><tp:taxon-name><tp:taxon-name-part taxon-name-part-type="genus" reg="Pontederia">P.</tp:taxon-name-part><tp:taxon-name-part taxon-name-part-type="species" reg="ovalis">ovalis</tp:taxon-name-part></tp:taxon-name></italic><bold>J–K</bold> fruits: <bold>J</bold> detail of the apex of the infructescence of <italic><tp:taxon-name><tp:taxon-name-part taxon-name-part-type="genus" reg="Pontederia">P.</tp:taxon-name-part><tp:taxon-name-part taxon-name-part-type="species" reg="ovalis">ovalis</tp:taxon-name-part></tp:taxon-name></italic>, showing the anthocarp with sinuate ridges <bold>K</bold> detail of an achene of <italic><tp:taxon-name><tp:taxon-name-part taxon-name-part-type="genus" reg="Pontederia">P.</tp:taxon-name-part><tp:taxon-name-part taxon-name-part-type="species" reg="cordata">cordata</tp:taxon-name-part></tp:taxon-name></italic>, showing the toothed ridges. <bold>A</bold> by C. Willig &amp; L. Nusbaumer <bold>B, I, J</bold> by M.O.O. Pellegrini <bold>C</bold> by L.O.A. Teixeira, <bold>D, H</bold> by R. Aguilar <bold>E</bold> by M.R. Engels <bold>F</bold> by Ashitaka-f Studio <bold>G</bold> by M.V. Lameiras and <bold>K</bold> by A. Haines.</p></caption><graphic xmlns:xlink="http://www.w3.org/1999/xlink" xlink:href="phytokeys-108-025-g009.jpg" position="float" orientation="portrait" xlink:type="simple" id="oo_225725.jpg"/></fig></tp:treatment-sec><tp:treatment-sec sec-type="Circumscription" id="SECID0EU1DK"><title>Circumscription.</title><p><tp:taxon-name><tp:taxon-name-part taxon-name-part-type="genus" reg="Pontederia">Pontederia</tp:taxon-name-part><tp:taxon-name-part taxon-name-part-type="infraspecific-rank">subg.</tp:taxon-name-part><tp:taxon-name-part taxon-name-part-type="subgenus" reg="Pontederia">Pontederia</tp:taxon-name-part></tp:taxon-name> is circumscribed by us to comprise eight species. Our concept of <tp:taxon-name><tp:taxon-name-part taxon-name-part-type="genus" reg="Pontederia">P.</tp:taxon-name-part><tp:taxon-name-part taxon-name-part-type="infraspecific-rank">subg.</tp:taxon-name-part><tp:taxon-name-part taxon-name-part-type="subgenus" reg="Pontederia">Pontederia</tp:taxon-name-part></tp:taxon-name> is equivalent to the concept of <italic><tp:taxon-name><tp:taxon-name-part taxon-name-part-type="genus" reg="Pontederia">Pontederia</tp:taxon-name-part></tp:taxon-name></italic> adopted by <xref ref-type="bibr" rid="B64">Lowden (1973)</xref>. Nonetheless, we accept <italic><tp:taxon-name><tp:taxon-name-part taxon-name-part-type="genus" reg="Pontederia">P.</tp:taxon-name-part><tp:taxon-name-part taxon-name-part-type="species" reg="triflora">triflora</tp:taxon-name-part></tp:taxon-name></italic> as distinct from <italic><tp:taxon-name><tp:taxon-name-part taxon-name-part-type="genus" reg="Pontederia">P.</tp:taxon-name-part><tp:taxon-name-part taxon-name-part-type="species" reg="subovata">subovata</tp:taxon-name-part></tp:taxon-name></italic> and increase the number of species in the <italic><tp:taxon-name><tp:taxon-name-part taxon-name-part-type="genus" reg="Pontederia">P.</tp:taxon-name-part><tp:taxon-name-part taxon-name-part-type="species" reg="cordata">cordata</tp:taxon-name-part></tp:taxon-name></italic> complex by the re-establishment of <italic><tp:taxon-name><tp:taxon-name-part taxon-name-part-type="genus" reg="Pontederia">P.</tp:taxon-name-part><tp:taxon-name-part taxon-name-part-type="species" reg="ovalis">ovalis</tp:taxon-name-part></tp:taxon-name></italic>. The members of this subgenus are peculiar within <italic><tp:taxon-name><tp:taxon-name-part taxon-name-part-type="genus" reg="Pontederia">Pontederia</tp:taxon-name-part></tp:taxon-name></italic><italic>s.l.</italic> due to their spike-like main florescences, ovaries 1-locular by abortion, fertile locule 1-ovulate, pendulous placentation, fruit an achene, hardened and ornate anthocarps and smooth seeds.</p></tp:treatment-sec><tp:treatment-sec sec-type="distribution" id="SECID0EU4DK"><title>Distribution.</title><p>Exclusively Neotropical.</p></tp:treatment-sec><ref-list><ref id="B64"><mixed-citation xmlns:xlink="http://www.w3.org/1999/xlink" xlink:type="simple"><person-group><name name-style="western"><surname>Lowden</surname><given-names>RM</given-names></name></person-group> (<year>1973</year>) <article-title>Revision of the genus <italic><tp:taxon-name><tp:taxon-name-part taxon-name-part-type="genus">Pontederia</tp:taxon-name-part></tp:taxon-name></italic> L.</article-title><source>Rhodora</source><volume>75</volume>: <fpage>426</fpage>–<lpage>487</lpage>.</mixed-citation></ref></ref-list></tp:taxon-treatment>
