# Supplementary material for: Total evidence phylogeny of Pontederiaceae (Commelinales) sheds light on the necessity of its recircumscription and synopsis of Pontederia L
Source: PhytoKeys. 2018 Aug 29;(108):25–83. doi: 10.3897/phytokeys.108.27652 (PMC6160854; doi:10.3897/phytokeys.108.27652)
Supplement: XML Treatment for Pontederia cordata [file phytokeys.108.27652-treatment25.xml]

<!DOCTYPE tp:taxon-treatment
  PUBLIC "-//TaxonX//DTD Taxonomic Treatment Publishing DTD v0 20100105//EN" "tax-treatment-NSO.dtd">
<tp:taxon-treatment xmlns:tp="http://www.plazi.org/taxpub"><tp:treatment-meta><kwd-group><label>Taxon classification</label><kwd><named-content xmlns:xlink="http://www.w3.org/1999/xlink" content-type="kingdom">Plantae</named-content></kwd><kwd><named-content xmlns:xlink="http://www.w3.org/1999/xlink" content-type="order">Commelinales</named-content></kwd><kwd><named-content xmlns:xlink="http://www.w3.org/1999/xlink" content-type="family">Pontederiaceae</named-content></kwd></kwd-group><mixed-citation publication-type="journal"><person-group><name><surname>Pellegrini</surname><given-names>Marco O. O.</given-names></name><name><surname>Horn</surname><given-names>Charles N.</given-names></name><name><surname>Almeida</surname><given-names>Rafael F.</given-names></name></person-group><article-title>Total evidence phylogeny of <tp:taxon-name><tp:taxon-name-part taxon-name-part-type="family">Pontederiaceae</tp:taxon-name-part></tp:taxon-name> (<tp:taxon-name><tp:taxon-name-part taxon-name-part-type="order">Commelinales</tp:taxon-name-part></tp:taxon-name>) sheds light on the necessity of its recircumscription and synopsis of <italic><tp:taxon-name><tp:taxon-name-part taxon-name-part-type="genus" reg="Pontederia">Pontederia</tp:taxon-name-part></tp:taxon-name></italic> L.</article-title><source>PhytoKeys</source><day>29</day><month>8</month><year>2018</year><volume>2018</volume><issue>108</issue><fpage>25</fpage><lpage>83</lpage><pub-id pub-id-type="doi">10.3897/phytokeys.108.27652</pub-id></mixed-citation></tp:treatment-meta><tp:nomenclature><label>5.1.</label><tp:taxon-name>
              <tp:taxon-name-part taxon-name-part-type="genus" reg="Pontederia">Pontederia</tp:taxon-name-part>
              <tp:taxon-name-part taxon-name-part-type="species" reg="cordata">cordata</tp:taxon-name-part>
            </tp:taxon-name><tp:taxon-authority>L., Sp. Pl. 1: 288. 1753.</tp:taxon-authority><tp:nomenclature-citation-list><tp:nomenclature-citation><tp:taxon-name>
                  <tp:taxon-name-part taxon-name-part-type="genus" reg="Unisema">Unisema</tp:taxon-name-part>
                  <tp:taxon-name-part taxon-name-part-type="species" reg="cordata">cordata</tp:taxon-name-part>
                </tp:taxon-name><comment>(L.) Farw., Pap. Michigan Acad. Sci. 3: 91. 1924.</comment></tp:nomenclature-citation><tp:nomenclature-citation><tp:taxon-name>
                  <tp:taxon-name-part taxon-name-part-type="genus" reg="Narukila">Narukila</tp:taxon-name-part>
                  <tp:taxon-name-part taxon-name-part-type="species" reg="cordata">cordata</tp:taxon-name-part>
                </tp:taxon-name><comment>(L.) Nieuwl., Amer. Midl. Naturalist 3: 101. 1913. Lectotype (designated by <xref ref-type="bibr" rid="B84">Reveal et al. 1987</xref>). UNITED STATES. Virginia and Maryland, fl., fr., s.dat., P. Kalm s.n. (LINN barcode LINN-HL407-4).</comment></tp:nomenclature-citation><tp:nomenclature-citation><tp:taxon-name>
                  <tp:taxon-name-part taxon-name-part-type="genus" reg="Pontederia">Pontederia</tp:taxon-name-part>
                  <tp:taxon-name-part taxon-name-part-type="species" reg="lancifolia">lancifolia</tp:taxon-name-part>
                </tp:taxon-name><comment>Muhl., Cat. Pl. Amer. Sept.: 34. 1813.</comment></tp:nomenclature-citation><tp:nomenclature-citation><tp:taxon-name>
                  <tp:taxon-name-part taxon-name-part-type="genus" reg="Unisema">Unisema</tp:taxon-name-part>
                  <tp:taxon-name-part taxon-name-part-type="species" reg="cordata">cordata</tp:taxon-name-part>
                  <tp:taxon-name-part taxon-name-part-type="infraspecific-rank">fo.</tp:taxon-name-part>
                  <tp:taxon-name-part taxon-name-part-type="form" reg="lancifolia">lancifolia</tp:taxon-name-part>
                </tp:taxon-name><comment>(Muhl.) Farw., Pap. Michigan Acad. Sci. 3: 92. 1924.</comment></tp:nomenclature-citation><tp:nomenclature-citation><tp:taxon-name>
                  <tp:taxon-name-part taxon-name-part-type="genus" reg="Narukila">Narukila</tp:taxon-name-part>
                  <tp:taxon-name-part taxon-name-part-type="species" reg="cordata">cordata</tp:taxon-name-part>
                  <tp:taxon-name-part taxon-name-part-type="infraspecific-rank">var.</tp:taxon-name-part>
                  <tp:taxon-name-part taxon-name-part-type="variety" reg="lancifolia">lancifolia</tp:taxon-name-part>
                </tp:taxon-name><comment>(Muhl.) Nieuwl., Repert. Spec. Nov. Regni Veg. 12: 101. 1913.</comment></tp:nomenclature-citation><tp:nomenclature-citation><tp:taxon-name>
                  <tp:taxon-name-part taxon-name-part-type="genus" reg="Pontederia">Pontederia</tp:taxon-name-part>
                  <tp:taxon-name-part taxon-name-part-type="species" reg="cordata">cordata</tp:taxon-name-part>
                  <tp:taxon-name-part taxon-name-part-type="infraspecific-rank">var.</tp:taxon-name-part>
                  <tp:taxon-name-part taxon-name-part-type="variety" reg="lancifolia">lancifolia</tp:taxon-name-part>
                </tp:taxon-name><comment>(Muhl.) Torr., Fl. N. Middle United States: 343. 1824. Lectotype (designated by <xref ref-type="bibr" rid="B64">Lowden 1973</xref>). UNITED STATES. Carolina, fl., fr., s.dat., G.H.E. Muhlenberg 242 (PH barcode PH00033652!).</comment></tp:nomenclature-citation></tp:nomenclature-citation-list></tp:nomenclature><tp:treatment-sec sec-type="distribution" id="SECID0EPMEK"><title>Distribution.</title><p>Widely distributed in North, Central and South America from Canada to Uruguay and the West Indies.</p></tp:treatment-sec><tp:treatment-sec sec-type="Taxonomical notes" id="SECID0EUMEK"><title>Taxonomical notes.</title><p><italic><tp:taxon-name><tp:taxon-name-part taxon-name-part-type="genus" reg="Pontederia">Pontederia</tp:taxon-name-part><tp:taxon-name-part taxon-name-part-type="species" reg="cordata">cordata</tp:taxon-name-part></tp:taxon-name></italic> has always been the origin of much debate and taxonomical confusion in the genus. Most of the species currently accepted by us in <italic><tp:taxon-name><tp:taxon-name-part taxon-name-part-type="genus" reg="Pontederia">Pontederia</tp:taxon-name-part></tp:taxon-name></italic><italic>s.l.</italic> have either been confused or compared with <italic><tp:taxon-name><tp:taxon-name-part taxon-name-part-type="genus" reg="Pontederia">P.</tp:taxon-name-part><tp:taxon-name-part taxon-name-part-type="species" reg="cordata">cordata</tp:taxon-name-part></tp:taxon-name></italic>, at some point. This can be demonstrated by how many of them have been treated either as synonyms or infraspecific taxa by different authors (<xref ref-type="bibr" rid="B34">Fernald 1950</xref>; <xref ref-type="bibr" rid="B64">Lowden 1973</xref>; Godfrey &amp; Wooten 1979; Novelo &amp; Lot 1994). <italic><tp:taxon-name><tp:taxon-name-part taxon-name-part-type="genus" reg="Pontederia">Pontederia</tp:taxon-name-part><tp:taxon-name-part taxon-name-part-type="species" reg="cordata">cordata</tp:taxon-name-part></tp:taxon-name></italic> is morphologically and phylogenetically related to <italic><tp:taxon-name><tp:taxon-name-part taxon-name-part-type="genus" reg="Pontederia">P.</tp:taxon-name-part><tp:taxon-name-part taxon-name-part-type="species" reg="lancifolia">lancifolia</tp:taxon-name-part></tp:taxon-name></italic>, with only weak differences related to leaf morphology, thus should not be recognised taxonomically. Otherwise, we believe that, based on the current phylogenetic and morphological data, <italic><tp:taxon-name><tp:taxon-name-part taxon-name-part-type="genus" reg="Pontederia">P.</tp:taxon-name-part><tp:taxon-name-part taxon-name-part-type="species" reg="cordata">cordata</tp:taxon-name-part></tp:taxon-name></italic>, <italic><tp:taxon-name><tp:taxon-name-part taxon-name-part-type="genus" reg="Pontederia">P.</tp:taxon-name-part><tp:taxon-name-part taxon-name-part-type="species" reg="ovalis">ovalis</tp:taxon-name-part></tp:taxon-name></italic>, <italic><tp:taxon-name><tp:taxon-name-part taxon-name-part-type="genus" reg="Pontederia">P.</tp:taxon-name-part><tp:taxon-name-part taxon-name-part-type="species" reg="parviflora">parviflora</tp:taxon-name-part></tp:taxon-name></italic> and <italic><tp:taxon-name><tp:taxon-name-part taxon-name-part-type="genus" reg="Pontederia">P.</tp:taxon-name-part><tp:taxon-name-part taxon-name-part-type="species" reg="sagittata">sagittata</tp:taxon-name-part></tp:taxon-name></italic> should be treated at the species level, until further studies can properly deal with the problem.</p></tp:treatment-sec><ref-list><ref id="B84"><mixed-citation xmlns:xlink="http://www.w3.org/1999/xlink" xlink:type="simple"><person-group><name name-style="western"><surname>Reveal</surname><given-names>JL</given-names></name><name name-style="western"><surname>Frick</surname><given-names>GF</given-names></name><name name-style="western"><surname>Broome</surname><given-names>CR</given-names></name><name name-style="western"><surname>Brown</surname><given-names>ML</given-names></name></person-group> (<year>1987</year>) <article-title>Botanical explorations and discoveries in colonial Maryland, 1688 to 1753.</article-title><source><tp:taxon-name>Huntia</tp:taxon-name></source><volume>7</volume>: <fpage>5</fpage>–<lpage>60</lpage>.</mixed-citation></ref><ref id="B64"><mixed-citation xmlns:xlink="http://www.w3.org/1999/xlink" xlink:type="simple"><person-group><name name-style="western"><surname>Lowden</surname><given-names>RM</given-names></name></person-group> (<year>1973</year>) <article-title>Revision of the genus <italic><tp:taxon-name><tp:taxon-name-part taxon-name-part-type="genus">Pontederia</tp:taxon-name-part></tp:taxon-name></italic> L.</article-title><source>Rhodora</source><volume>75</volume>: <fpage>426</fpage>–<lpage>487</lpage>.</mixed-citation></ref><ref id="B34"><mixed-citation xmlns:xlink="http://www.w3.org/1999/xlink" xlink:type="simple"><person-group><name name-style="western"><surname>Fernald</surname><given-names>ML</given-names></name></person-group> (<year>1950</year>) Gray’s Manual of Botany (8<sup>th</sup> edn). Dioscorides Press. <ext-link xlink:type="simple" ext-link-type="doi" xlink:href="10.2307/4110285">https://doi.org/10.2307/4110285</ext-link></mixed-citation></ref></ref-list></tp:taxon-treatment>
