# Supplementary material for: Total evidence phylogeny of Pontederiaceae (Commelinales) sheds light on the necessity of its recircumscription and synopsis of Pontederia L
Source: PhytoKeys. 2018 Aug 29;(108):25–83. doi: 10.3897/phytokeys.108.27652 (PMC6160854; doi:10.3897/phytokeys.108.27652)
Supplement: XML Treatment for Pontederia subovata [file phytokeys.108.27652-treatment30.xml]

<!DOCTYPE tp:taxon-treatment
  PUBLIC "-//TaxonX//DTD Taxonomic Treatment Publishing DTD v0 20100105//EN" "tax-treatment-NSO.dtd">
<tp:taxon-treatment xmlns:tp="http://www.plazi.org/taxpub"><tp:treatment-meta><kwd-group><label>Taxon classification</label><kwd><named-content xmlns:xlink="http://www.w3.org/1999/xlink" content-type="kingdom">Plantae</named-content></kwd><kwd><named-content xmlns:xlink="http://www.w3.org/1999/xlink" content-type="order">Commelinales</named-content></kwd><kwd><named-content xmlns:xlink="http://www.w3.org/1999/xlink" content-type="family">Pontederiaceae</named-content></kwd></kwd-group><mixed-citation publication-type="journal"><person-group><name><surname>Pellegrini</surname><given-names>Marco O. O.</given-names></name><name><surname>Horn</surname><given-names>Charles N.</given-names></name><name><surname>Almeida</surname><given-names>Rafael F.</given-names></name></person-group><article-title>Total evidence phylogeny of <tp:taxon-name><tp:taxon-name-part taxon-name-part-type="family">Pontederiaceae</tp:taxon-name-part></tp:taxon-name> (<tp:taxon-name><tp:taxon-name-part taxon-name-part-type="order">Commelinales</tp:taxon-name-part></tp:taxon-name>) sheds light on the necessity of its recircumscription and synopsis of <italic><tp:taxon-name><tp:taxon-name-part taxon-name-part-type="genus" reg="Pontederia">Pontederia</tp:taxon-name-part></tp:taxon-name></italic> L.</article-title><source>PhytoKeys</source><day>29</day><month>8</month><year>2018</year><volume>2018</volume><issue>108</issue><fpage>25</fpage><lpage>83</lpage><pub-id pub-id-type="doi">10.3897/phytokeys.108.27652</pub-id></mixed-citation></tp:treatment-meta><tp:nomenclature><label>5.6.</label><tp:taxon-name>
              <tp:taxon-name-part taxon-name-part-type="genus" reg="Pontederia">Pontederia</tp:taxon-name-part>
              <tp:taxon-name-part taxon-name-part-type="species" reg="subovata">subovata</tp:taxon-name-part>
            </tp:taxon-name><tp:taxon-authority>(Seub.) Lowden, Rhodora 75: 478. 1973.</tp:taxon-authority><tp:nomenclature-citation-list><tp:nomenclature-citation><tp:taxon-name>
                  <tp:taxon-name-part taxon-name-part-type="genus" reg="Reussia">Reussia</tp:taxon-name-part>
                  <tp:taxon-name-part taxon-name-part-type="species" reg="subovata">subovata</tp:taxon-name-part>
                </tp:taxon-name><comment>(Seub.) Solms, Monogr. Phan. 4: 534. 1883.</comment></tp:nomenclature-citation><tp:nomenclature-citation><tp:taxon-name>
                  <tp:taxon-name-part taxon-name-part-type="genus" reg="Eichhornia">Eichhornia</tp:taxon-name-part>
                  <tp:taxon-name-part taxon-name-part-type="species" reg="subovata">subovata</tp:taxon-name-part>
                </tp:taxon-name><comment>Seub., Fl. Bras. 3(1): 91. 1847. Lectotype (designated by <xref ref-type="bibr" rid="B64">Lowden 1973</xref>). BRAZIL. Goiás: Provincia de Goyaz, fl., 1836–1841, G. Gardner 4022 (NY barcode NY00247524!; isolectotypes: BM, G barcodes G00168015!, G00168018!, G00168019!, K barcode K000644012!, P barcodes P00730329!, P00730589!, US barcode US00091645!).</comment></tp:nomenclature-citation></tp:nomenclature-citation-list></tp:nomenclature><tp:treatment-sec sec-type="distribution" id="SECID0ENCFK"><title>Distribution.</title><p>Venezuela, Guyana, Bolivia, Argentina, Paraguay and Brazil (states of Acre, Amazonas, Amapá, Pará, Tocantins, Bahia, Piauí, Goiás, Mato Grosso, Mato Grosso do Sul, Minas Gerais, São Paulo, Paraná, Rio Grande do Sul and Santa Catarina).</p></tp:treatment-sec><ref-list><ref id="B64"><mixed-citation xmlns:xlink="http://www.w3.org/1999/xlink" xlink:type="simple"><person-group><name name-style="western"><surname>Lowden</surname><given-names>RM</given-names></name></person-group> (<year>1973</year>) <article-title>Revision of the genus <italic><tp:taxon-name><tp:taxon-name-part taxon-name-part-type="genus">Pontederia</tp:taxon-name-part></tp:taxon-name></italic> L.</article-title><source>Rhodora</source><volume>75</volume>: <fpage>426</fpage>–<lpage>487</lpage>.</mixed-citation></ref></ref-list></tp:taxon-treatment>
