# Supplementary material for: Total evidence phylogeny of Pontederiaceae (Commelinales) sheds light on the necessity of its recircumscription and synopsis of Pontederia L
Source: PhytoKeys. 2018 Aug 29;(108):25–83. doi: 10.3897/phytokeys.108.27652 (PMC6160854; doi:10.3897/phytokeys.108.27652)
Supplement: XML Treatment for Pontederia triflora [file phytokeys.108.27652-treatment31.xml]

<!DOCTYPE tp:taxon-treatment
  PUBLIC "-//TaxonX//DTD Taxonomic Treatment Publishing DTD v0 20100105//EN" "tax-treatment-NSO.dtd">
<tp:taxon-treatment xmlns:tp="http://www.plazi.org/taxpub"><tp:treatment-meta><kwd-group><label>Taxon classification</label><kwd><named-content xmlns:xlink="http://www.w3.org/1999/xlink" content-type="kingdom">Plantae</named-content></kwd><kwd><named-content xmlns:xlink="http://www.w3.org/1999/xlink" content-type="order">Commelinales</named-content></kwd><kwd><named-content xmlns:xlink="http://www.w3.org/1999/xlink" content-type="family">Pontederiaceae</named-content></kwd></kwd-group><mixed-citation publication-type="journal"><person-group><name><surname>Pellegrini</surname><given-names>Marco O. O.</given-names></name><name><surname>Horn</surname><given-names>Charles N.</given-names></name><name><surname>Almeida</surname><given-names>Rafael F.</given-names></name></person-group><article-title>Total evidence phylogeny of <tp:taxon-name><tp:taxon-name-part taxon-name-part-type="family">Pontederiaceae</tp:taxon-name-part></tp:taxon-name> (<tp:taxon-name><tp:taxon-name-part taxon-name-part-type="order">Commelinales</tp:taxon-name-part></tp:taxon-name>) sheds light on the necessity of its recircumscription and synopsis of <italic><tp:taxon-name><tp:taxon-name-part taxon-name-part-type="genus" reg="Pontederia">Pontederia</tp:taxon-name-part></tp:taxon-name></italic> L.</article-title><source>PhytoKeys</source><day>29</day><month>8</month><year>2018</year><volume>2018</volume><issue>108</issue><fpage>25</fpage><lpage>83</lpage><pub-id pub-id-type="doi">10.3897/phytokeys.108.27652</pub-id></mixed-citation></tp:treatment-meta><tp:nomenclature><label>5.7.</label><tp:taxon-name>
              <tp:taxon-name-part taxon-name-part-type="genus" reg="Pontederia">Pontederia</tp:taxon-name-part>
              <tp:taxon-name-part taxon-name-part-type="species" reg="triflora">triflora</tp:taxon-name-part>
            </tp:taxon-name><tp:taxon-authority>(Endl. ex Seub.) G.Agostini et al., Ernstia 27: 9. 1984.</tp:taxon-authority><tp:nomenclature-citation-list><tp:nomenclature-citation><tp:taxon-name>
                  <tp:taxon-name-part taxon-name-part-type="genus" reg="Reussia">Reussia</tp:taxon-name-part>
                  <tp:taxon-name-part taxon-name-part-type="species" reg="triflora">triflora</tp:taxon-name-part>
                </tp:taxon-name><comment>Endl. <italic>ex</italic> Seub., Fl. Bras. 3(1): 96. 1847. Type (not found). BRAZIL. Pohl; Sellow (B?).</comment></tp:nomenclature-citation></tp:nomenclature-citation-list></tp:nomenclature><tp:treatment-sec sec-type="distribution" id="SECID0EKEFK"><title>Distribution.</title><p>Colombia, Venezuela, Guyana, Bolivia, Argentina and Brazil (states of Roraima, Mato Grosso, Mato Grosso do Sul and Minas Gerais).</p></tp:treatment-sec><tp:treatment-sec sec-type="Nomenclatural notes" id="SECID0EPEFK"><title>Nomenclatural notes.</title><p>Due to the impossibility of finding the type specimen(s?) of <italic><tp:taxon-name><tp:taxon-name-part taxon-name-part-type="genus" reg="Reussia">Reussia</tp:taxon-name-part><tp:taxon-name-part taxon-name-part-type="species" reg="triflora">triflora</tp:taxon-name-part></tp:taxon-name></italic> in any of the visited herbaria, we do not designate any types for this name at this point.</p></tp:treatment-sec><tp:treatment-sec sec-type="Taxonomical notes" id="SECID0EAFFK"><title>Taxonomical notes.</title><p><italic><tp:taxon-name><tp:taxon-name-part taxon-name-part-type="genus" reg="Pontederia">Pontederia</tp:taxon-name-part><tp:taxon-name-part taxon-name-part-type="species" reg="triflora">triflora</tp:taxon-name-part></tp:taxon-name></italic> has been greatly confused with <italic><tp:taxon-name><tp:taxon-name-part taxon-name-part-type="genus" reg="Pontederia">P.</tp:taxon-name-part><tp:taxon-name-part taxon-name-part-type="species" reg="subovata">subovata</tp:taxon-name-part></tp:taxon-name></italic>, since its original description as <italic><tp:taxon-name><tp:taxon-name-part taxon-name-part-type="genus" reg="Reussia">R.</tp:taxon-name-part><tp:taxon-name-part taxon-name-part-type="species" reg="triflora">triflora</tp:taxon-name-part></tp:taxon-name></italic> by <xref ref-type="bibr" rid="B91">Seubert (1847)</xref>. Both species share similar habit, leaf and floral morphology. Nonetheless, in <italic><tp:taxon-name><tp:taxon-name-part taxon-name-part-type="genus" reg="Pontederia">P.</tp:taxon-name-part><tp:taxon-name-part taxon-name-part-type="species" reg="triflora">triflora</tp:taxon-name-part></tp:taxon-name></italic>, the petiolate leaf-blades are linear-lanceolate to linear-elliptic or linear rhomboid (vs. emergent and elliptic to narrowly ovate to ovate or subrhomboid in <italic><tp:taxon-name><tp:taxon-name-part taxon-name-part-type="genus" reg="Pontederia">P.</tp:taxon-name-part><tp:taxon-name-part taxon-name-part-type="species" reg="subovata">subovata</tp:taxon-name-part></tp:taxon-name></italic>) and the inflorescences are 2–4(–5)-flowered [vs. (6–)8–20-flowered]. Thus, we reaffirm <italic><tp:taxon-name><tp:taxon-name-part taxon-name-part-type="genus" reg="Pontederia">P.</tp:taxon-name-part><tp:taxon-name-part taxon-name-part-type="species" reg="triflora">triflora</tp:taxon-name-part></tp:taxon-name></italic> as an accepted name, distinct from <italic><tp:taxon-name><tp:taxon-name-part taxon-name-part-type="genus" reg="Pontederia">P.</tp:taxon-name-part><tp:taxon-name-part taxon-name-part-type="species" reg="subovata">subovata</tp:taxon-name-part></tp:taxon-name></italic>.</p></tp:treatment-sec><ref-list><ref id="B91"><mixed-citation xmlns:xlink="http://www.w3.org/1999/xlink" xlink:type="simple"><person-group><name name-style="western"><surname>Seubert</surname><given-names>MA</given-names></name></person-group> (<year>1847</year>) <article-title><tp:taxon-name><tp:taxon-name-part taxon-name-part-type="family">Pontederiaceae</tp:taxon-name-part></tp:taxon-name>.</article-title> In: <person-group><name name-style="western"><surname>Martius</surname><given-names>CFP</given-names></name></person-group> (<role>Ed.</role>) <issue-title>Flora Brasiliensis (Vol.</issue-title><source>III, part 1). Leipzig aput Frid. Fleischer, Munich</source>, <fpage>85</fpage>–<lpage>96</lpage>.</mixed-citation></ref></ref-list></tp:taxon-treatment>
